# Supplementary material for: Assessing organ at risk position variation and its impact on delivered dose in kidney SABR
Source: Radiat Oncol. 2022 Jun 27;17:112. doi: 10.1186/s13014-022-02041-2 (PMC9235197; doi:10.1186/s13014-022-02041-2)
Supplement: Supplementary file 2 — Additional file 2. Dose Volume Histograms for all patients. [file 13014_2022_2041_MOESM2_ESM.xlsx]

## Sheet: PTV_Planned
	Patient 1	Patient 2	Patient 3	Patient 4	Patient 5	Patient 6	Patient 7	Patient 8	Patient 9	Patient 10	Patient 11	Patient 12	Patient 13	Patient 14	Patient 15	Patient 16	Patient 17	Patient 18	Patient 19	Patient 20	Patient 21	Patient 22	Patient 23	Patient 24	Patient 25	Patient 26 ; Fx = 1	Patient 26 ; Fx = 2 and 3	Patient 27	Patient 28	Patient 29	Patient 30	Patient 31	Patient 32	Patient 33	Patient 34	Patient 35	Patient 36
Volume	60.4104	104.912	84.9861	74.1483	72.4559	20.8492	74.8313	86.6885	85.7621	66.1279	74.4995	83.9362	77.4419	68.3534	12.3768	28.7311	125.095	385.833	80.2789	101.664	94.3527	223.614	101.833	69.5694	98.936	167.328	206.145	432.356	307.516	213.707	276.008	95.543	190.576	196.521	243.715	187.834	183.449
0.1	100	100	100	100	100	100	100	100	100	100	100	100	100	100	100	100	100	100	100	100	100	100	100	100	100	100	100	100	100	100	100	100	100	100	100	100	100
0.2	100	100	100	100	100	100	100	100	100	100	100	100	100	100	100	100	100	100	100	100	100	100	100	100	100	100	100	100	100	100	100	100	100	100	100	100	100
0.3	100	100	100	100	100	100	100	100	100	100	100	100	100	100	100	100	100	100	100	100	100	100	100	100	100	100	100	100	100	100	100	100	100	100	100	100	100
0.4	100	100	100	100	100	100	100	100	100	100	100	100	100	100	100	100	100	100	100	100	100	100	100	100	100	100	100	100	100	100	100	100	100	100	100	100	100
0.5	100	100	100	100	100	100	100	100	100	100	100	100	100	100	100	100	100	100	100	100	100	100	100	100	100	100	100	100	100	100	100	100	100	100	100	100	100
0.6	100	100	100	100	100	100	100	100	100	100	100	100	100	100	100	100	100	100	100	100	100	100	100	100	100	100	100	100	100	100	100	100	100	100	100	100	100
0.7	100	100	100	100	100	100	100	100	100	100	100	100	100	100	100	100	100	100	100	100	100	100	100	100	100	100	100	100	100	100	100	100	100	100	100	100	100
0.8	100	100	100	100	100	100	100	100	100	100	100	100	100	100	100	100	100	100	100	100	100	100	100	100	100	100	100	100	100	100	100	100	100	100	100	100	100
0.9	100	100	100	100	100	100	100	100	100	100	100	100	100	100	100	100	100	100	100	100	100	100	100	100	100	100	100	100	100	100	100	100	100	100	100	100	100
1	100	100	100	100	100	100	100	100	100	100	100	100	100	100	100	100	100	100	100	100	100	100	100	100	100	100	100	100	100	100	100	100	100	100	100	100	100
1.1	100	100	100	100	100	100	100	100	100	100	100	100	100	100	100	100	100	100	100	100	100	100	100	100	100	100	100	100	100	100	100	100	100	100	100	100	100
1.2	100	100	100	100	100	100	100	100	100	100	100	100	100	100	100	100	100	100	100	100	100	100	100	100	100	100	100	100	100	100	100	100	100	100	100	100	100
1.3	100	100	100	100	100	100	100	100	100	100	100	100	100	100	100	100	100	100	100	100	100	100	100	100	100	100	100	100	100	100	100	100	100	100	100	100	100
1.4	100	100	100	100	100	100	100	100	100	100	100	100	100	100	100	100	100	100	100	100	100	100	100	100	100	100	100	100	100	100	100	100	100	100	100	100	100
1.5	100	100	100	100	100	100	100	100	100	100	100	100	100	100	100	100	100	100	100	100	100	100	100	100	100	100	100	100	100	100	100	100	100	100	100	100	100
1.6	100	100	100	100	100	100	100	100	100	100	100	100	100	100	100	100	100	100	100	100	100	100	100	100	100	100	100	100	100	100	100	100	100	100	100	100	100
1.7	100	100	100	100	100	100	100	100	100	100	100	100	100	100	100	100	100	100	100	100	100	100	100	100	100	100	100	100	100	100	100	100	100	100	100	100	100
1.8	100	100	100	100	100	100	100	100	100	100	100	100	100	100	100	100	100	100	100	100	100	100	100	100	100	100	100	100	100	100	100	100	100	100	100	100	100
1.9	100	100	100	100	100	100	100	100	100	100	100	100	100	100	100	100	100	100	100	100	100	100	100	100	100	100	100	100	100	100	100	100	100	100	100	100	100
2	100	100	100	100	100	100	100	100	100	100	100	100	100	100	100	100	100	100	100	100	100	100	100	100	100	100	100	100	100	100	100	100	100	100	100	100	100
2.1	100	100	100	100	100	100	100	100	100	100	100	100	100	100	100	100	100	100	100	100	100	100	100	100	100	100	100	100	100	100	100	100	100	100	100	100	100
2.2	100	100	100	100	100	100	100	100	100	100	100	100	100	100	100	100	100	100	100	100	100	100	100	100	100	100	100	100	100	100	100	100	100	100	100	100	100
2.3	100	100	100	100	100	100	100	100	100	100	100	100	100	100	100	100	100	100	100	100	100	100	100	100	100	100	100	100	100	100	100	100	100	100	100	100	100
2.4	100	100	100	100	100	100	100	100	100	100	100	100	100	100	100	100	100	100	100	100	100	100	100	100	100	100	100	100	100	100	100	100	100	100	100	100	100
2.5	100	100	100	100	100	100	100	100	100	100	100	100	100	100	100	100	100	100	100	100	100	100	100	100	100	100	100	100	100	100	100	100	100	100	100	100	100
2.6	100	100	100	100	100	100	100	100	100	100	100	100	100	100	100	100	100	100	100	100	100	100	100	100	100	100	100	100	100	100	100	100	100	100	100	100	100
2.7	100	100	100	100	100	100	100	100	100	100	100	100	100	100	100	100	100	100	100	100	100	100	100	100	100	100	100	100	100	100	100	100	100	100	100	100	100
2.8	100	100	100	100	100	100	100	100	100	100	100	100	100	100	100	100	100	100	100	100	100	100	100	100	100	100	100	100	100	100	100	100	100	100	100	100	100
2.9	100	100	100	100	100	100	100	100	100	100	100	100	100	100	100	100	100	100	100	100	100	100	100	100	100	100	100	100	100	100	100	100	100	100	100	100	100
3	100	100	100	100	100	100	100	100	100	100	100	100	100	100	100	100	100	100	100	100	100	100	100	100	100	100	100	100	100	100	100	100	100	100	100	100	100
3.1	100	100	100	100	100	100	100	100	100	100	100	100	100	100	100	100	100	100	100	100	100	100	100	100	100	100	100	100	100	100	100	100	100	100	100	100	100
3.2	100	100	100	100	100	100	100	100	100	100	100	100	100	100	100	100	100	100	100	100	100	100	100	100	100	100	100	100	100	100	100	100	100	100	100	100	100
3.3	100	100	100	100	100	100	100	100	100	100	100	100	100	100	100	100	100	100	100	100	100	100	100	100	100	100	100	100	100	100	100	100	100	100	100	100	100
3.4	100	100	100	100	100	100	100	100	100	100	100	100	100	100	100	100	100	100	100	100	100	100	100	100	100	100	100	100	100	100	100	100	100	100	100	100	100
3.5	100	100	100	100	100	100	100	100	100	100	100	100	100	100	100	100	100	100	100	100	100	100	100	100	100	100	100	100	100	100	100	100	100	100	100	100	100
3.6	100	100	100	100	100	100	100	100	100	100	100	100	100	100	100	100	100	100	100	100	100	100	100	100	100	100	100	100	100	100	100	100	100	100	100	100	100
3.7	100	100	100	100	100	100	100	100	100	100	100	100	100	100	100	100	100	100	100	100	100	100	100	100	100	100	100	100	100	100	100	100	100	100	100	100	100
3.8	100	100	100	100	100	100	100	100	100	100	100	100	100	100	100	100	100	100	100	100	100	100	100	100	100	100	100	100	100	100	100	100	100	100	100	100	100
3.9	100	100	100	100	100	100	100	100	100	100	100	100	100	100	100	100	100	100	100	100	100	100	100	100	100	100	100	100	100	100	100	100	100	100	100	100	100
4	100	100	100	100	100	100	100	100	100	100	100	100	100	100	100	100	100	100	100	100	100	100	100	100	100	100	100	100	100	100	100	100	100	100	100	100	100
4.1	100	100	100	100	100	100	100	100	100	100	100	100	100	100	100	100	100	100	100	100	100	100	100	100	100	100	100	100	100	100	100	100	100	100	100	100	100
4.2	100	100	100	100	100	100	100	100	100	100	100	100	100	100	100	100	100	100	100	100	100	100	100	100	100	100	100	100	100	100	100	100	100	100	100	100	100
4.3	100	100	100	100	100	100	100	100	100	100	100	100	100	100	100	100	100	100	100	100	100	100	100	100	100	100	100	100	100	100	100	100	100	100	100	100	100
4.4	100	100	100	100	100	100	100	100	100	100	100	100	100	100	100	100	100	100	100	100	100	100	100	100	100	100	100	100	100	100	100	100	100	100	100	100	100
4.5	100	100	100	100	100	100	100	100	100	100	100	100	100	100	100	100	100	100	100	100	100	100	100	100	100	100	100	100	100	100	100	100	100	100	100	100	100
4.6	100	100	100	100	100	100	100	100	100	100	100	100	100	100	100	100	100	100	100	100	100	100	100	100	100	100	100	100	100	100	100	100	100	100	100	100	100
4.7	100	100	100	100	100	100	100	100	100	100	100	100	100	100	100	100	100	100	100	100	100	100	100	100	100	100	100	100	100	100	100	100	100	100	100	100	100
4.8	100	100	100	100	100	100	100	100	100	100	100	100	100	100	100	100	100	100	100	100	100	100	100	100	100	100	100	100	100	100	100	100	100	100	100	100	100
4.9	100	100	100	100	100	100	100	100	100	100	100	100	100	100	100	100	100	100	100	100	100	100	100	100	100	100	100	100	100	100	100	100	100	100	100	100	100
5	100	100	100	100	100	100	100	100	100	100	100	100	100	100	100	100	100	100	100	100	100	100	100	100	100	100	100	100	100	100	100	100	100	100	100	100	100
5.1	100	100	100	100	100	100	100	100	100	100	100	100	100	100	100	100	100	100	100	100	100	100	100	100	100	100	100	100	100	100	100	100	100	100	100	100	100
5.2	100	100	100	100	100	100	100	100	100	100	100	100	100	100	100	100	100	100	100	100	100	100	100	100	100	100	100	100	100	100	100	100	100	100	100	100	100
5.3	100	100	100	100	100	100	100	100	100	100	100	100	100	100	100	100	100	100	100	100	100	100	100	100	100	100	100	100	100	100	100	100	100	100	100	100	100
5.4	100	100	100	100	100	100	100	100	100	100	100	100	100	100	100	100	100	100	100	100	100	100	100	100	100	100	100	100	100	100	100	100	100	100	100	100	100
5.5	100	100	100	100	100	100	100	100	100	100	100	100	100	100	100	100	100	100	100	100	100	100	100	100	100	100	100	100	100	100	100	100	100	100	100	100	100
5.6	100	100	100	100	100	100	100	100	100	100	100	100	100	100	100	100	100	100	100	100	100	100	100	100	100	100	100	100	100	100	100	100	100	100	100	100	100
5.7	100	100	100	100	100	100	100	100	100	100	100	100	100	100	100	100	100	100	100	100	100	100	100	100	100	100	100	100	100	100	100	100	100	100	100	100	100
5.8	100	100	100	100	100	100	100	100	100	100	100	100	100	100	100	100	100	100	100	100	100	100	100	100	100	100	100	100	100	100	100	100	100	100	100	100	100
5.9	100	100	100	100	100	100	100	100	100	100	100	100	100	100	100	100	100	100	100	100	100	100	100	100	100	100	100	100	100	100	100	100	100	100	100	100	100
6	100	100	100	100	100	100	100	100	100	100	100	100	100	100	100	100	100	100	100	100	100	100	100	100	100	100	100	100	100	100	100	100	100	100	100	100	100
6.1	100	100	100	100	100	100	100	100	100	100	100	100	100	100	100	100	100	100	100	100	100	100	100	100	100	100	100	100	100	100	100	100	100	100	100	100	100
6.2	100	100	100	100	100	100	100	100	100	100	100	100	100	100	100	100	100	100	100	100	100	100	100	100	100	100	100	100	100	100	100	100	100	100	100	100	100
6.3	100	100	100	100	100	100	100	100	100	100	100	100	100	100	100	100	100	100	100	100	100	100	100	100	100	100	100	100	100	100	100	100	100	100	100	100	100
6.4	100	100	100	100	100	100	100	100	100	100	100	100	100	100	100	100	100	100	100	100	100	100	100	100	100	100	100	100	100	100	100	100	100	100	100	100	100
6.5	100	100	100	100	100	100	100	100	100	100	100	100	100	100	100	100	100	100	100	100	100	100	100	100	100	100	100	100	100	100	100	100	100	100	100	100	100
6.6	100	100	100	100	100	100	100	100	100	100	100	100	100	100	100	100	100	100	100	100	100	100	100	100	100	100	100	100	100	100	100	100	100	100	100	100	100
6.7	100	100	100	100	100	100	100	100	100	100	100	100	100	100	100	100	100	100	100	100	100	100	100	100	100	100	100	100	100	100	100	100	100	100	100	100	100
6.8	100	100	100	100	100	100	100	100	100	100	100	100	100	100	100	100	100	100	100	100	100	100	100	100	100	100	100	100	100	100	100	100	100	100	100	100	100
6.9	100	100	100	100	100	100	100	100	100	100	100	100	100	100	100	100	100	100	100	100	100	100	100	100	100	100	100	100	100	100	100	100	100	100	100	100	100
7	100	100	100	100	100	100	100	100	100	100	100	100	100	100	100	100	100	100	100	100	100	100	100	100	100	100	100	100	100	100	100	100	100	100	100	100	100
7.1	100	100	100	100	100	100	100	100	100	100	100	100	100	100	100	100	100	100	100	100	100	100	100	100	100	100	100	100	100	100	100	100	100	100	100	100	100
7.2	100	100	100	100	100	100	100	100	100	100	100	100	100	100	100	100	100	100	100	100	100	100	100	100	100	100	100	100	100	100	100	100	100	100	100	100	100
7.3	100	100	100	100	100	100	100	100	100	100	100	100	100	100	100	100	100	100	100	100	100	100	100	100	100	100	100	100	100	100	100	100	100	100	100	100	100
7.4	100	100	100	100	100	100	100	100	100	100	100	100	100	100	100	100	100	100	100	100	100	100	100	100	100	100	100	100	100	100	100	100	100	100	100	100	100
7.5	100	100	100	100	100	100	100	100	100	100	100	100	100	100	100	100	100	100	100	100	100	100	100	100	100	100	100	100	100	100	100	100	100	100	100	100	100
7.6	100	100	100	100	100	100	100	100	100	100	100	100	100	100	100	100	100	100	100	100	100	100	100	100	100	100	100	100	100	100	100	100	100	100	100	100	100
7.7	100	100	100	100	100	100	100	100	100	100	100	100	100	100	100	100	100	100	100	100	100	100	100	100	100	100	100	100	100	100	100	100	100	100	100	100	100
7.8	100	100	100	100	100	100	100	100	100	100	100	100	100	100	100	100	100	100	100	100	100	100	100	100	100	100	100	100	100	100	100	100	100	100	100	100	100
7.9	100	100	100	100	100	100	100	100	100	100	100	100	100	100	100	100	100	100	100	100	100	100	100	100	100	100	100	100	100	100	100	100	100	100	100	100	100
8	100	100	100	100	100	100	100	100	100	100	100	100	100	100	100	100	100	100	100	100	100	100	100	100	100	100	100	100	100	100	100	100	100	100	100	100	100
8.1	100	100	100	100	100	100	100	100	100	100	100	100	100	100	100	100	100	100	100	100	100	100	100	100	100	100	100	100	100	100	100	100	100	100	100	100	100
8.2	100	100	100	100	100	100	100	100	100	100	100	100	100	100	100	100	100	100	100	100	100	100	100	100	100	100	100	100	100	100	100	100	100	100	100	100	100
8.3	100	100	100	100	100	100	100	100	100	100	100	100	100	100	100	100	100	100	100	100	100	100	100	100	100	100	100	100	100	100	100	100	100	100	100	100	100
8.4	100	100	100	100	100	100	100	100	100	100	100	100	100	100	100	100	100	100	100	100	100	100	100	100	100	100	100	100	100	100	100	100	100	100	100	100	100
8.5	100	100	100	100	100	100	100	100	100	100	100	100	100	100	100	100	100	100	100	100	100	100	100	100	100	100	100	100	100	100	100	100	100	100	100	100	100
8.6	100	100	100	100	100	100	100	100	100	100	100	100	100	100	100	100	100	100	100	100	100	100	100	100	100	100	100	100	100	100	100	100	100	100	100	100	100
8.7	100	100	100	100	100	100	100	100	100	100	100	100	100	100	100	100	100	100	100	100	100	100	100	100	100	100	100	100	100	100	100	100	100	100	100	100	100
8.8	100	100	100	100	100	100	100	100	100	100	100	100	100	100	100	100	100	100	100	100	100	100	100	100	100	100	100	100	100	100	100	100	100	100	100	100	100
8.9	100	100	100	100	100	100	100	100	100	100	100	100	100	100	100	100	100	100	100	100	100	100	100	100	100	100	100	100	100	100	100	100	100	100	100	100	100
9	100	100	100	100	100	100	100	100	100	100	100	100	100	100	100	100	100	100	100	100	100	100	100	100	100	100	100	100	100	100	100	100	100	100	100	100	100
9.1	100	100	100	100	100	100	100	100	100	100	100	100	100	100	100	100	100	100	100	100	100	100	100	100	100	100	100	100	100	100	100	100	100	100	100	100	100
9.2	100	100	100	100	100	100	100	100	100	100	100	100	100	100	100	100	100	100	100	100	100	100	100	100	100	100	100	100	100	100	100	100	100	100	100	100	100
9.3	100	100	100	100	100	100	100	100	100	100	100	100	100	100	100	100	100	100	100	100	100	100	100	100	100	100	100	100	100	100	100	100	100	100	100	100	100
9.4	100	100	100	100	100	100	100	100	100	100	100	100	100	100	100	100	100	100	100	100	100	100	100	100	100	100	100	100	100	100	100	100	100	100	100	100	100
9.5	100	100	100	100	100	100	100	100	100	100	100	100	100	100	100	100	100	100	100	100	100	100	100	100	100	100	100	100	100	100	100	100	100	100	100	100	100
9.6	100	100	100	100	100	100	100	100	100	100	100	100	100	100	100	100	100	100	100	100	100	100	100	100	100	100	100	100	100	100	100	100	100	100	100	100	100
9.7	100	100	100	100	100	100	100	100	100	100	100	100	100	100	100	100	100	100	100	100	100	100	100	100	100	100	100	100	100	100	100	100	100	100	100	100	100
9.8	100	100	100	100	100	100	100	100	100	100	100	100	100	100	100	100	100	100	100	100	100	100	100	100	100	100	100	100	100	100	100	100	100	100	100	100	100
9.9	100	100	100	100	100	100	100	100	100	100	100	100	100	100	100	100	100	100	100	100	100	100	100	100	100	100	100	100	100	100	100	100	100	100	100	100	100
10	100	100	100	100	100	100	100	100	100	100	100	100	100	100	100	100	100	100	100	100	100	100	100	100	100	100	100	100	100	100	100	100	100	100	100	100	100
10.1	100	100	100	100	100	100	100	100	100	100	100	100	100	100	100	100	100	100	100	100	100	100	100	100	100	100	100	100	100	100	100	100	100	100	100	100	100
10.2	100	100	100	100	100	100	100	100	100	100	100	100	100	100	100	100	100	100	100	100	100	100	100	100	100	100	100	100	100	100	100	100	100	100	100	100	100
10.3	100	100	100	100	100	100	100	100	100	100	100	100	100	100	100	100	100	100	100	100	100	100	100	100	100	100	100	100	100	100	100	100	100	100	100	100	100
10.4	100	100	100	100	100	100	100	100	100	100	100	100	100	100	100	100	100	100	100	100	100	100	100	100	100	100	100	100	100	100	100	100	100	100	100	100	100
10.5	100	100	100	100	100	100	100	100	100	100	100	100	100	100	100	100	100	100	100	100	100	100	100	100	100	100	100	100	100	100	100	100	100	100	100	100	100
10.6	100	100	100	100	100	100	100	100	100	100	100	100	100	100	100	100	100	100	100	100	100	100	100	100	100	100	100	100	100	100	100	100	100	100	100	100	100
10.7	100	100	100	100	100	100	100	100	100	100	100	100	100	100	100	100	100	100	100	100	100	100	100	100	100	100	100	100	100	100	100	100	100	100	100	100	100
10.8	100	100	100	100	100	100	100	100	100	100	100	100	100	100	100	100	100	100	100	100	100	100	100	100	100	100	100	100	100	100	100	100	100	100	100	100	100
10.9	100	100	100	100	100	100	100	100	100	100	100	100	100	100	100	100	100	100	100	100	100	100	100	100	100	100	100	100	100	100	100	100	100	100	100	100	100
11	100	100	100	100	100	100	100	100	100	100	100	100	100	100	100	100	100	100	100	100	100	100	100	100	100	100	100	100	100	100	100	100	100	100	100	100	100
11.1	100	100	100	100	100	100	100	100	100	100	100	100	100	100	100	100	100	100	100	100	100	100	100	100	100	100	100	100	100	100	100	100	100	100	100	100	100
11.2	100	100	100	100	100	100	100	100	100	100	100	100	100	100	100	100	100	100	100	100	100	100	100	100	100	100	100	100	100	100	100	100	100	100	100	100	100
11.3	100	100	100	100	100	100	100	100	100	100	100	100	100	100	100	100	100	100	100	100	100	100	100	100	100	100	100	100	100	100	100	100	100	100	100	100	100
11.4	100	100	100	100	100	100	100	100	100	100	100	100	100	100	100	100	100	100	100	100	100	100	100	100	100	100	100	100	100	100	100	100	100	100	100	100	100
11.5	100	100	100	100	100	100	100	100	100	100	100	100	100	100	100	100	100	100	100	100	100	100	100	100	100	100	100	100	100	100	100	100	100	100	100	100	100
11.6	100	100	100	100	100	100	100	100	100	100	100	100	100	100	100	100	100	100	100	100	100	100	100	100	100	100	100	100	100	100	100	100	100	100	100	100	100
11.7	100	100	100	100	100	100	100	100	100	100	100	100	100	100	100	100	100	100	100	100	100	100	100	100	100	100	100	100	100	100	100	100	100	100	100	100	100
11.8	100	100	100	100	100	100	100	100	100	100	100	100	100	100	100	100	100	100	100	100	100	100	100	100	100	100	100	100	100	100	100	100	100	100	100	100	100
11.9	100	100	100	100	100	100	100	100	100	100	100	100	100	100	100	100	100	100	100	100	100	100	100	100	100	100	100	100	100	100	100	100	100	100	100	100	100
12	100	100	100	100	100	100	100	100	100	100	100	100	100	100	100	100	100	100	100	100	100	100	100	100	100	100	100	100	100	100	100	100	100	100	100	100	100
12.1	100	100	100	100	100	100	100	100	100	100	100	100	100	100	100	100	100	100	100	100	100	100	100	100	100	100	100	100	100	100	100	100	100	100	100	100	100
12.2	100	100	100	100	100	100	100	100	100	100	100	100	100	100	100	100	100	100	100	100	100	100	100	100	100	100	100	100	100	100	100	100	100	100	100	100	100
12.3	100	100	100	100	100	100	100	100	100	100	100	100	100	100	100	100	100	100	100	100	100	100	100	100	100	100	100	100	100	100	100	100	100	100	100	100	100
12.4	100	100	100	100	100	100	100	100	100	100	100	100	100	100	100	100	100	100	100	100	100	100	100	100	100	100	100	100	100	100	100	100	100	100	100	100	100
12.5	100	100	100	100	100	100	100	100	100	100	100	100	100	100	100	100	100	100	100	100	100	100	100	100	100	100	100	100	100	100	100	100	100	100	100	100	100
12.6	100	100	100	100	100	100	100	100	100	100	100	100	100	100	100	100	100	100	100	100	100	100	100	100	100	100	100	100	100	100	100	100	100	100	100	100	100
12.7	100	100	100	100	100	100	100	100	100	100	100	100	100	100	100	100	100	100	100	100	100	100	100	100	100	100	100	100	100	100	100	100	100	100	100	100	100
12.8	100	100	100	100	100	100	100	100	100	100	100	100	100	100	100	100	100	100	100	100	100	100	100	100	100	100	100	100	100	100	100	100	100	100	100	100	100
12.9	100	100	100	100	100	100	100	100	100	100	100	100	100	100	100	100	100	100	100	100	100	100	100	100	100	100	100	100	100	100	100	100	100	100	100	100	100
13	100	100	100	100	100	100	100	100	100	100	100	100	100	100	100	100	100	100	100	100	100	100	100	100	100	100	100	100	100	100	100	100	100	100	100	100	100
13.1	100	100	100	100	100	100	100	100	100	100	100	100	100	100	100	100	100	100	100	100	100	100	100	100	100	100	100	100	100	100	100	100	100	100	100	100	100
13.2	100	100	100	100	100	100	100	100	100	100	100	100	100	100	100	100	100	100	100	100	100	100	100	100	100	100	100	100	100	100	100	100	100	100	100	100	100
13.3	100	100	100	100	100	100	100	100	100	100	100	100	100	100	100	100	100	100	100	100	100	100	100	100	100	100	100	100	100	100	100	100	100	100	100	100	100
13.4	100	100	100	100	100	100	100	100	100	100	100	100	100	100	100	100	100	100	100	100	100	100	100	100	100	100	100	100	100	100	100	100	100	100	100	100	100
13.5	100	100	100	100	100	100	100	100	100	100	100	100	100	100	100	100	100	100	100	100	100	100	100	100	100	100	100	100	100	100	100	100	100	100	100	100	100
13.6	100	100	100	100	100	100	100	100	100	100	100	100	100	100	100	100	100	100	100	100	100	100	100	100	100	100	100	100	100	100	100	100	100	100	100	100	100
13.7	100	100	100	100	100	100	100	100	100	100	100	100	100	100	100	100	100	100	100	100	100	100	100	100	100	100	100	100	100	100	100	100	100	100	100	100	100
13.8	100	100	100	100	100	100	100	100	100	100	100	100	100	100	100	100	100	100	100	100	100	100	100	100	100	100	100	100	100	100	100	100	100	100	100	100	100
13.9	100	100	100	100	100	100	100	100	100	100	100	100	100	100	100	100	100	100	100	100	100	100	100	100	100	100	100	100	100	100	100	100	100	100	100	100	100
14	100	100	100	100	100	100	100	100	100	100	100	100	100	100	100	100	100	100	100	100	100	100	100	100	100	100	100	100	100	100	100	100	100	100	100	100	100
14.1	100	100	100	100	100	100	100	100	100	100	100	100	100	100	100	100	100	100	100	100	100	100	100	100	100	100	100	100	100	100	100	100	100	100	100	100	100
14.2	100	100	100	100	100	100	100	100	100	100	100	100	100	100	100	100	100	100	100	100	100	100	100	100	100	100	100	100	100	100	100	100	100	100	100	100	100
14.3	100	100	100	100	100	100	100	100	100	100	100	100	100	100	100	100	100	100	100	100	100	100	100	100	100	100	100	100	100	100	100	100	100	100	100	100	100
14.4	100	100	100	100	100	100	100	100	100	100	100	100	100	100	100	100	100	100	100	100	100	100	100	100	100	100	100	100	100	100	100	100	100	100	100	100	100
14.5	100	100	100	100	100	100	100	100	100	100	100	100	100	100	100	100	100	100	100	100	100	100	100	100	100	100	100	100	100	100	100	100	100	100	100	100	100
14.6	100	100	100	100	100	100	100	100	100	100	100	100	100	100	100	100	100	100	100	100	100	100	100	100	100	100	100	100	100	100	100	100	100	100	100	100	100
14.7	100	100	100	100	100	100	100	100	100	100	100	100	100	100	100	100	100	100	100	100	100	100	100	100	100	100	100	100	100	100	100	100	100	100	100	100	100
14.8	100	100	100	100	100	100	100	100	100	100	100	100	100	100	100	100	100	100	100	100	100	100	100	100	100	100	100	100	100	100	100	100	100	100	100	100	100
14.9	100	100	100	100	100	100	100	100	100	100	100	100	100	100	100	100	100	100	100	100	100	100	100	100	100	100	100	100	100	100	100	100	100	100	100	100	100
15	100	100	100	100	100	100	100	100	100	100	100	100	100	100	100	100	100	100	100	100	100	100	100	100	100	100	100	100	100	100	100	100	100	100	100	100	100
15.1	100	100	100	100	100	100	100	100	100	100	100	100	100	100	100	100	100	100	100	100	100	100	100	100	100	100	100	100	100	100	100	100	100	100	100	100	100
15.2	100	100	100	100	100	100	100	100	100	100	100	100	100	100	100	100	100	100	100	100	100	100	100	100	100	100	100	100	100	100	100	100	100	100	100	100	100
15.3	100	100	100	100	100	100	100	100	100	100	100	100	100	100	100	100	100	100	100	100	100	100	100	100	100	100	100	100	100	100	100	100	100	100	100	100	100
15.4	100	100	100	100	100	100	100	100	100	100	100	100	100	100	100	100	100	100	100	100	100	100	100	100	100	100	100	100	100	100	100	100	100	100	100	100	100
15.5	100	100	100	100	100	100	100	100	100	100	100	100	100	100	100	100	100	100	100	100	100	100	100	100	100	100	100	100	100	100	100	100	100	100	100	100	100
15.6	100	100	100	100	100	100	100	100	100	100	100	100	100	100	100	100	100	100	100	100	100	100	100	100	100	100	100	100	100	100	100	100	100	100	100	100	100
15.7	100	100	100	100	100	100	100	100	100	100	100	100	100	100	100	100	100	100	100	100	100	100	100	100	100	100	100	100	100	100	100	100	100	100	100	100	100
15.8	100	100	100	100	100	100	100	100	100	100	100	100	100	100	100	100	100	100	100	100	100	100	100	100	100	100	100	100	100	100	100	100	100	100	100	100	100
15.9	100	100	100	100	100	100	100	100	100	100	100	100	100	100	100	100	100	100	100	100	100	100	100	100	100	100	100	100	100	100	100	100	100	100	100	100	100
16	100	100	100	100	100	100	100	100	100	100	100	100	100	100	100	100	100	100	100	100	100	100	100	100	100	100	100	100	100	100	100	100	100	100	100	100	100
16.1	100	100	100	100	100	100	100	100	100	100	100	100	100	100	100	100	100	100	100	100	100	100	100	100	100	100	100	100	100	100	100	100	100	100	100	100	100
16.2	100	100	100	100	100	100	100	100	100	100	100	100	100	100	100	100	100	100	100	100	100	100	100	100	100	100	100	100	100	100	100	100	100	100	100	100	100
16.3	100	100	100	100	100	100	100	100	100	100	100	100	100	100	100	100	100	100	100	100	100	100	100	100	100	100	100	100	100	100	100	100	100	100	100	100	100
16.4	100	100	100	100	100	100	100	100	100	100	100	100	100	100	100	100	100	100	100	100	100	100	100	100	100	100	100	100	100	100	100	100	100	100	100	100	100
16.5	100	100	100	100	100	100	100	100	100	100	100	100	100	100	100	100	100	100	100	100	100	100	100	100	100	100	100	100	100	100	100	100	100	100	100	100	100
16.6	100	100	100	100	100	100	100	100	100	100	100	100	100	100	100	100	100	100	100	100	100	100	100	100	100	100	100	100	100	100	100	100	100	100	100	100	100
16.7	100	100	100	100	100	100	100	100	100	100	100	100	100	100	100	100	100	100	100	100	100	100	100	100	100	100	100	100	100	100	100	100	100	100	100	100	100
16.8	100	100	100	100	100	100	100	100	100	100	100	100	100	100	100	100	100	100	100	100	100	100	100	100	100	100	100	100	100	100	100	100	100	100	100	100	100
16.9	100	100	100	100	100	100	100	100	100	100	100	100	100	100	100	100	100	100	100	100	100	100	100	100	100	100	100	100	100	100	100	100	100	100	100	100	100
17	100	100	100	100	100	100	100	100	100	100	100	100	100	100	100	100	100	100	100	100	100	100	100	100	100	100	100	100	100	100	100	100	100	100	100	100	100
17.1	100	100	100	100	100	100	100	100	100	100	100	100	100	100	100	100	100	100	100	100	100	100	100	100	100	100	100	100	100	100	100	100	100	100	100	100	100
17.2	100	100	100	100	100	100	100	100	100	100	100	100	100	100	100	100	100	100	100	100	100	100	100	100	100	100	100	100	100	100	100	100	100	100	100	100	100
17.3	100	100	100	100	100	100	100	100	100	100	100	100	100	100	100	100	100	100	100	100	100	100	100	100	100	100	100	100	100	100	100	100	100	100	100	100	100
17.4	100	100	100	100	100	100	100	100	100	100	100	100	100	100	100	100	100	100	100	100	100	100	100	100	100	100	100	100	100	100	100	100	100	100	100	100	100
17.5	100	100	100	100	100	100	100	100	100	100	100	100	100	100	100	100	100	100	100	100	100	100	100	100	100	100	100	100	100	100	100	100	100	100	100	100	100
17.6	100	100	100	100	100	100	100	100	100	100	100	100	100	100	100	100	100	100	100	100	100	100	100	100	100	100	100	100	100	100	100	100	100	100	100	100	100
17.7	100	100	100	100	100	100	100	100	100	100	100	100	100	100	100	100	100	100	100	100	100	100	100	100	100	100	100	100	100	100	100	100	100	100	100	100	100
17.8	100	100	100	100	100	100	100	100	100	100	100	100	100	100	100	100	100	100	100	100	100	100	100	100	100	100	100	100	100	100	100	100	100	100	100	100	100
17.9	100	100	100	100	100	100	100	100	100	100	100	100	100	100	100	100	100	100	100	100	100	100	100	100	100	100	100	100	100	100	100	100	100	100	100	100	100
18	100	100	100	100	100	100	100	100	100	100	100	100	100	100	100	100	100	100	100	100	100	100	100	100	100	100	100	100	100	100	100	100	100	100	100	100	100
18.1	100	100	100	100	100	100	100	100	100	100	100	100	100	100	100	100	100	100	100	100	100	100	100	100	100	100	100	100	100	100	100	100	100	100	100	100	100
18.2	100	100	100	100	100	100	100	100	100	100	100	100	100	100	100	100	100	100	100	100	100	100	100	100	100	100	100	100	100	100	100	100	100	100	100	100	100
18.3	100	100	100	100	100	100	100	100	100	100	100	100	100	100	100	100	100	100	100	100	100	100	100	100	100	100	100	100	100	100	100	100	100	100	100	100	100
18.4	100	100	100	100	100	100	100	100	100	100	100	100	100	100	100	100	100	100	100	100	100	100	100	100	100	100	100	100	100	100	100	100	100	100	100	100	100
18.5	100	100	100	100	100	100	100	100	100	100	100	100	100	100	100	100	100	100	100	100	100	100	100	100	100	100	100	100	100	100	100	100	100	100	100	100	100
18.6	100	100	100	100	100	100	100	100	100	100	100	100	100	100	100	100	100	100	100	100	100	100	100	100	100	100	100	100	100	100	100	100	100	100	100	100	100
18.7	100	100	100	100	100	100	100	100	100	100	100	100	100	100	100	100	100	100	100	100	100	100	100	100	100	100	100	100	100	100	100	100	100	100	100	100	100
18.8	100	100	100	100	100	100	100	100	100	100	100	100	100	100	100	100	100	100	100	100	100	100	100	100	100	100	100	100	100	100	100	100	100	100	100	100	100
18.9	100	100	100	100	100	100	100	100	100	100	100	100	100	100	100	100	100	100	100	100	100	100	100	100	100	100	100	100	100	100	100	100	100	100	100	100	100
19	100	100	100	100	100	100	100	100	100	100	100	100	100	100	100	100	100	100	100	100	100	100	100	100	100	100	100	100	100	100	100	100	100	100	100	100	100
19.1	100	100	100	100	100	100	100	100	100	100	100	100	100	100	100	100	100	100	100	100	100	100	100	100	100	100	100	100	100	100	100	100	100	100	100	100	100
19.2	100	100	100	100	100	100	100	100	100	100	100	100	100	100	100	100	100	100	100	100	100	100	100	100	100	100	100	100	100	100	100	100	100	100	100	100	100
19.3	100	100	100	100	100	100	100	100	100	100	100	100	100	100	100	100	100	100	100	100	100	100	100	100	100	100	100	100	100	100	100	100	100	100	100	100	100
19.4	100	100	100	100	100	100	100	100	100	100	100	100	100	100	100	100	100	100	100	100	100	100	100	100	100	100	100	100	100	100	100	100	100	100	100	100	100
19.5	100	100	100	100	100	100	100	100	100	100	100	100	100	100	100	100	100	100	100	100	100	100	100	100	100	100	100	100	100	100	100	100	100	100	100	100	100
19.6	100	100	100	100	100	100	100	100	100	100	100	100	100	100	100	100	100	100	100	100	100	100	100	100	100	100	100	100	100	100	100	100	100	100	100	100	100
19.7	100	100	100	100	100	100	100	100	100	100	100	100	100	100	100	100	100	100	100	100	100	100	100	100	100	100	100	100	100	100	100	100	100	100	100	100	100
19.8	100	100	100	100	100	100	100	100	100	100	100	100	100	100	100	100	100	100	100	100	100	100	100	100	100	100	100	100	100	100	100	100	100	100	100	100	100
19.9	100	100	100	100	100	100	100	100	100	100	100	100	100	100	100	100	100	100	100	100	100	100	100	100	100	100	100	100	100	100	100	100	100	100	100	100	100
20	100	100	100	100	100	100	100	100	100	100	100	100	100	100	100	100	100	100	100	100	100	100	100	100	100	100	100	100	100	100	100	100	100	100	100	100	100
20.1	100	100	100	100	100	100	100	100	100	100	100	100	100	100	100	100	100	100	100	100	100	100	100	100	100	100	100	100	100	100	100	100	100	100	100	100	100
20.2	100	100	100	100	100	100	100	100	100	100	100	100	100	100	100	100	100	100	100	100	100	100	100	100	100	100	100	100	100	100	100	100	100	100	100	100	100
20.3	100	100	100	100	100	100	100	100	100	100	100	100	100	100	100	100	100	100	100	100	100	100	100	100	100	100	100	100	100	100	100	100	100	100	100	100	100
20.4	100	100	100	100	100	100	100	100	100	100	100	100	100	100	100	100	100	100	100	100	100	100	100	100	100	100	100	100	100	100	100	100	100	100	100	100	100
20.5	100	100	100	100	100	100	100	100	100	100	100	100	100	100	100	100	100	100	100	100	100	100	100	100	100	100	100	100	100	100	100	100	100	100	100	100	100
20.6	100	100	100	100	100	100	100	100	100	100	100	100	100	100	100	100	100	100	100	100	100	100	100	100	100	100	100	100	100	100	100	100	100	100	100	100	100
20.7	100	100	100	100	100	100	100	100	100	100	100	100	100	100	100	100	100	100	100	100	100	100	100	100	100	100	100	100	100	100	100	100	100	100	100	100	100
20.8	100	100	100	100	100	100	100	100	100	100	100	100	100	100	100	100	100	100	100	100	100	100	100	100	100	100	100	100	100	100	100	100	100	100	100	100	100
20.9	100	100	100	100	100	100	100	100	100	100	100	100	100	100	100	100	100	100	100	100	100	100	100	100	100	100	100	100	100	100	100	100	100	100	100	100	100
21	100	100	100	100	100	100	100	100	100	100	100	100	100	100	100	100	100	100	100	100	100	100	100	100	100	100	100	100	100	100	100	100	100	100	100	100	100
21.1	100	100	100	100	100	100	100	100	100	100	100	100	100	100	100	100	100	100	100	100	100	100	100	100	100	100	100	100	100	100	100	100	100	100	100	100	100
21.2	100	100	100	100	100	100	100	100	100	100	100	100	100	100	100	100	100	100	100	100	100	100	100	100	100	100	100	100	100	100	100	100	100	100	100	100	100
21.3	100	100	100	100	100	100	100	100	100	100	100	100	100	100	100	100	100	100	100	100	100	100	100	100	100	100	100	100	100	100	100	100	100	100	100	100	100
21.4	100	100	100	100	100	100	100	100	100	100	100	100	100	100	100	100	100	100	100	100	100	100	100	100	100	100	100	100	100	100	100	100	100	100	100	100	100
21.5	100	100	100	100	100	100	100	100	100	100	100	100	100	100	100	100	100	100	100	100	100	100	100	100	100	100	100	100	100	100	100	100	100	100	100	100	100
21.6	100	100	100	100	100	100	100	100	100	100	100	100	100	100	100	100	100	100	100	100	100	100	100	100	100	100	100	100	100	100	100	100	100	100	100	100	100
21.7	100	100	100	100	100	100	100	100	100	100	100	100	100	100	100	100	100	100	100	100	100	100	100	100	100	100	100	100	100	100	100	100	100	100	100	100	100
21.8	100	100	100	100	100	100	100	100	100	100	100	100	100	100	100	100	100	100	100	100	100	100	100	100	100	100	100	100	100	100	100	100	100	100	100	100	100
21.9	100	100	100	100	100	100	100	100	100	100	100	100	100	100	100	100	100	100	100	100	100	100	100	100	100	100	100	100	100	100	100	100	100	100	100	100	100
22	100	100	100	100	100	100	100	100	100	100	100	100	100	100	100	100	100	100	100	100	100	100	100	100	100	100	100	100	100	100	100	100	100	100	100	100	100
22.1	100	100	100	100	100	100	100	100	100	100	100	100	100	100	100	100	100	100	100	100	100	100	100	100	100	100	100	100	100	100	100	100	100	100	100	100	100
22.2	100	100	100	100	100	100	100	100	100	100	100	100	100	100	100	100	100	100	100	100	100	100	100	100	100	100	100	100	100	100	100	100	100	100	100	100	100
22.3	100	100	100	100	100	100	100	100	100	100	100	100	100	100	100	100	100	100	100	100	100	100	100	100	100	100	100	100	100	100	100	100	100	100	100	100	100
22.4	100	100	100	100	100	100	100	100	100	100	100	100	100	100	100	100	100	100	100	100	100	100	100	100	100	100	100	100	100	100	100	100	100	100	100	100	100
22.5	100	100	100	100	100	100	100	100	100	100	100	100	100	100	100	100	100	100	100	100	100	100	100	100	100	100	100	100	100	100	100	100	100	100	100	100	100
22.6	100	100	100	100	100	100	100	100	100	100	100	100	100	100	100	100	100	100	100	100	100	100	100	100	100	100	100	100	100	100	100	100	100	100	100	100	100
22.7	100	100	100	100	100	100	100	100	100	100	100	100	100	100	100	100	100	100	100	100	100	100	100	100	100	100	100	100	100	100	100	100	100	100	100	100	100
22.8	100	100	100	100	100	100	100	100	100	100	100	100	100	100	100	100	100	100	100	100	100	100	100	100	100	100	100	100	100	100	100	100	100	100	100	100	100
22.9	100	100	100	100	100	100	100	100	100	100	100	100	100	100	100	100	100	100	100	100	100	100	100	100	100	100	100	100	100	100	100	100	100	100	100	100	100
23	100	100	100	100	100	100	100	100	100	100	100	100	100	100	100	100	100	100	100	100	100	100	100	100	100	100	100	100	100	100	100	100	100	100	100	100	100
23.1	100	100	100	100	100	100	100	100	100	100	100	100	100	100	100	100	100	100	100	100	100	100	100	100	100	100	100	100	100	100	100	100	100	100	100	100	100
23.2	100	100	100	100	100	100	100	100	100	100	100	100	100	100	100	100	100	100	100	100	100	100	100	100	100	100	100	100	100	100	100	100	100	100	100	100	100
23.3	100	100	100	100	100	100	100	100	100	100	100	100	100	100	100	100	100	100	100	100	100	100	100	100	100	100	100	100	100	100	100	100	100	100	100	100	100
23.4	100	100	100	100	100	100	100	100	100	100	100	100	100	100	100	100	100	100	100	100	100	100	100	100	100	100	100	100	100	100	100	100	100	100	100	100	100
23.5	100	100	100	100	100	100	100	100	100	100	100	100	100	100	100	100	100	100	100	100	100	100	100	100	100	100	100	100	100	100	100	100	100	100	100	100	100
23.6	100	100	100	100	100	100	100	100	100	100	100	100	100	100	100	100	100	100	100	100	100	100	100	100	100	100	100	100	100	100	100	100	100	100	100	100	100
23.7	100	100	100	100	100	100	100	100	100	100	100	100	100	100	100	100	100	100	100	100	100	100	100	100	100	100	100	100	100	100	100	100	100	100	100	100	100
23.8	100	100	100	100	100	100	100	100	100	100	100	100	100	100	100	100	100	100	100	100	100	100	100	100	100	100	100	100	100	100	100	100	100	100	100	100	100
23.9	100	100	100	100	100	100	100	100	100	100	100	100	100	100	100	100	100	100	100	100	100	100	100	100	100	100	100	100	100	100	100	100	100	100	100	100	100
24	100	100	100	100	100	100	100	100	100	100	100	100	100	100	100	100	100	100	100	100	100	100	100	100	100	100	100	100	100	100	100	100	100	100	100	100	100
24.1	100	100	100	100	100	100	100	100	100	100	100	100	100	100	100	100	100	100	100	100	100	100	100	100	100	100	100	100	100	100	100	100	100	100	100	100	100
24.2	100	100	100	100	100	100	100	100	100	100	100	100	100	100	100	100	100	100	100	100	100	100	100	100	100	100	100	100	100	100	100	100	100	100	100	100	100
24.3	100	100	100	100	100	100	100	100	100	100	100	100	100	100	100	100	100	100	100	100	100	100	100	100	100	100	100	100	100	100	100	100	100	100	100	100	100
24.4	100	100	100	100	100	100	100	100	100	100	100	100	100	100	100	100	100	100	100	100	100	100	100	100	100	100	100	100	100	100	100	100	100	100	100	100	100
24.5	100	100	100	100	100	100	100	100	100	100	100	100	100	100	100	100	100	100	100	100	100	100	100	100	100	100	100	100	100	100	100	100	100	100	100	100	100
24.6	100	100	100	100	100	100	100	100	100	100	100	100	100	100	100	100	100	100	100	100	100	100	100	100	100	100	100	100	100	100	100	100	100	100	100	100	100
24.7	100	100	100	100	100	100	100	100	100	100	100	100	100	100	100	100	100	100	100	100	100	100	100	100	100	100	100	100	100	100	100	100	100	100	100	100	100
24.8	100	100	100	100	100	100	100	100	100	100	100	100	100	100	100	100	100	100	100	100	100	100	100	100	100	100	100	100	100	100	100	100	100	100	100	100	100
24.9	100	100	100	100	100	100	100	100	100	100	100	100	100	100	100	100	100	100	100	100	100	100	100	100	100	100	100	100	100	100	100	100	100	100	100	100	100
25	100	100	100	100	100	100	100	100	100	100	100	100	100	100	100	100	100	100	100	100	100	100	100	100	100	100	100	100	100	100	100	100	100	100	100	100	100
25.1	100	100	100	100	100	100	100	100	100	100	100	100	100	100	100	100	100	100	100	100	100	100	100	100	100	100	100	100	100	100	100	100	100	100	100	100	100
25.2	100	100	100	100	100	100	100	100	100	100	100	100	100	100	100	100	100	100	100	100	100	100	100	100	100	100	100	100	100	100	100	100	100	100	100	100	100
25.3	100	100	100	100	100	100	100	100	100	100	100	100	100	100	100	100	100	100	100	100	100	100	100	100	100	100	100	100	100	100	100	100	100	100	100	100	100
25.4	100	100	100	100	100	100	100	100	100	100	100	100	100	100	100	100	100	100	100	100	100	100	100	100	100	100	100	100	100	100	100	100	100	100	100	100	100
25.5	100	100	100	100	100	100	100	100	100	100	100	100	100	100	100	100	100	100	100	100	100	100	100	100	100	100	100	100	100	100	100	100	100	100	100	100	100
25.6	100	100	100	100	100	100	100	100	100	100	100	100	100	100	100	100	100	100	100	100	100	100	100	100	100	100	100	100	100	100	100	100	100	100	100	100	100
25.7	100	100	100	100	100	100	100	100	100	100	100	100	100	100	100	100	100	100	100	100	100	100	100	100	100	100	100	100	100	100	100	100	100	100	100	100	100
25.8	100	100	100	100	100	100	100	100	100	100	100	100	100	100	100	100	100	100	100	100	100	100	100	100	100	100	100	100	100	100	100	100	100	100	100	100	100
25.9	100	100	100	100	100	100	100	100	100	100	100	100	100	100	100	100	100	100	100	100	100	100	100	100	100	100	100	100	100	100	100	100	100	100	100	100	100
26	100	100	100	100	100	100	100	100	100	100	100	100	100	100	100	100	100	100	100	100	100	100	100	100	100	100	100	100	100	100	100	100	100	100	100	100	100
26.1	100	100	100	100	100	100	100	100	100	100	100	100	100	100	100	100	100	100	100	100	100	100	100	100	100	100	100	100	100	100	100	100	100	100	100	100	100
26.2	100	100	100	100	100	100	100	100	100	100	100	100	100	100	100	100	100	100	100	100	100	100	100	100	100	100	100	100	100	100	100	100	100	100	100	100	100
26.3	100	100	100	100	100	100	100	100	100	100	100	100	100	100	100	100	100	100	100	100	100	100	100	100	100	100	100	100	100	100	100	100	100	100	100	100	100
26.4	100	100	100	100	100	100	100	100	100	100	100	100	100	100	100	100	100	100	100	100	100	100	100	100	100	100	100	100	100	100	100	100	100	100	100	100	100
26.5	100	100	100	100	100	100	100	100	100	100	100	100	100	100	100	100	100	100	100	100	100	100	100	100	100	100	100	100	100	100	100	100	100	100	100	100	100
26.6	100	100	100	100	100	100	100	100	100	100	100	100	100	100	100	100	100	100	100	100	100	100	100	100	100	100	100	100	100	100	100	100	100	100	100	100	100
26.7	100	100	100	100	100	100	100	100	100	100	100	100	100	100	100	100	100	100	100	100	100	100	100	100	100	100	100	100	100	100	100	100	100	100	100	100	100
26.8	100	100	100	100	100	100	100	100	100	100	100	100	100	100	100	100	100	100	100	100	100	100	100	100	100	100	100	100	100	100	100	100	100	100	100	100	100
26.9	100	100	100	100	100	100	100	100	100	100	100	100	100	100	100	100	100	100	100	100	100	100	100	100	100	100	100	100	100	100	100	100	100	100	100	100	100
27	100	100	100	100	100	100	100	100	100	100	100	100	100	100	100	100	100	100	100	100	100	100	100	100	100	100	100	100	100	100	100	100	100	100	100	100	100
27.1	100	100	100	100	100	100	100	100	100	100	100	100	100	100	100	100	100	100	100	100	100	100	100	100	100	100	100	100	100	100	100	100	100	100	100	100	100
27.2	100	100	100	100	100	100	100	100	100	100	100	100	100	100	100	100	100	100	100	100	100	100	100	100	100	100	100	100	100	100	100	100	100	100	100	100	100
27.3	100	100	100	100	100	100	100	100	100	100	100	100	100	100	100	100	100	100	100	100	100	100	100	100	100	100	100	100	100	100	100	100	100	100	100	100	100
27.4	100	100	100	100	100	100	100	100	100	100	100	100	100	100	100	100	100	100	100	100	100	100	100	100	100	100	100	100	100	100	100	100	100	100	100	100	100
27.5	100	100	100	100	100	100	100	100	100	100	100	100	100	100	100	100	100	100	100	100	100	100	100	100	100	100	100	100	100	100	100	100	100	100	100	100	100
27.6	100	100	100	100	100	100	100	100	100	100	100	100	100	100	100	100	100	100	100	100	100	100	100	100	100	100	100	100	100	100	100	100	100	100	100	100	100
27.7	100	100	100	100	100	100	100	100	100	100	100	100	100	100	100	100	100	100	100	100	100	100	100	100	100	100	100	100	100	100	100	100	100	100	100	100	100
27.8	100	100	100	100	100	100	100	100	100	100	100	100	100	100	100	100	100	100	100	100	100	100	100	100	100	100	100	100	100	100	100	100	100	100	100	100	100
27.9	100	100	100	100	100	100	100	100	100	100	100	100	100	100	100	100	100	100	100	100	100	100	100	100	100	100	100	100	100	100	100	100	100	100	100	100	100
28	100	100	100	100	100	100	100	100	100	100	100	100	100	100	100	100	100	100	100	100	100	100	100	100	100	100	100	100	100	100	100	100	100	100	100	100	100
28.1	100	100	100	100	100	100	100	100	100	100	100	100	100	100	100	100	100	100	100	100	100	100	100	100	100	100	100	100	100	100	100	100	100	100	100	100	100
28.2	100	100	100	100	100	100	100	100	100	100	100	100	100	100	100	100	100	100	100	100	100	100	100	100	100	100	100	100	100	100	100	100	100	100	100	100	100
28.3	100	100	100	100	100	100	100	100	100	100	100	100	100	100	100	100	100	100	100	100	100	100	100	100	100	100	100	100	100	100	100	100	100	100	100	100	100
28.4	100	100	100	100	100	100	100	100	100	100	100	100	100	100	100	100	100	100	100	100	100	100	100	100	100	100	100	100	100	100	100	100	100	100	100	100	100
28.5	100	100	100	100	100	100	100	100	100	100	100	100	100	100	100	100	100	100	100	100	100	100	100	100	100	100	100	100	100	100	100	100	100	100	100	100	100
28.6	100	100	100	100	100	100	100	100	100	100	100	100	100	100	100	100	100	100	100	100	100	100	100	100	100	100	100	100	100	100	100	100	100	100	100	100	100
28.7	100	100	100	100	100	100	100	100	100	100	100	100	100	100	100	100	100	100	100	100	100	100	100	100	100	100	100	100	100	100	100	100	100	100	100	100	100
28.8	100	100	100	100	100	100	100	100	100	100	100	100	100	100	100	100	100	100	100	100	100	100	100	100	100	100	100	100	100	100	100	100	100	100	100	100	100
28.9	100	100	100	100	100	100	100	100	100	100	100	100	100	100	100	100	100	100	100	100	100	100	100	100	100	100	100	100	100	100	100	100	100	100	100	100	100
29	100	100	100	100	100	100	100	100	100	100	100	100	100	100	100	100	100	100	100	100	100	100	100	100	100	100	100	100	100	100	100	100	100	100	100	100	100
29.1	100	100	100	100	100	100	100	100	100	100	100	100	100	100	100	100	100	100	100	100	100	100	100	100	100	100	100	100	100	100	100	100	100	100	100	100	100
29.2	100	100	100	100	100	100	100	100	100	100	100	100	100	100	100	100	100	100	100	100	100	100	100	100	100	100	100	100	100	100	100	100	100	100	100	100	100
29.3	100	100	100	100	100	100	100	100	100	100	100	100	100	100	100	100	100	100	100	100	100	100	100	100	100	100	100	100	100	100	100	100	100	100	100	100	100
29.4	100	100	100	100	100	100	100	100	100	100	100	100	100	100	100	100	100	100	100	100	100	100	100	100	100	100	100	100	100	100	100	100	100	100	100	100	100
29.5	100	100	100	100	100	100	100	100	100	100	100	100	100	100	100	100	100	100	100	100	100	100	100	100	100	100	100	100	100	100	100	100	100	100	100	100	100
29.6	100	100	100	100	100	100	100	100	100	100	100	100	100	100	100	100	100	100	100	100	100	100	100	100	100	100	100	100	100	100	100	100	100	100	100	100	100
29.7	100	100	100	100	100	100	100	100	100	100	100	100	100	100	100	100	100	100	100	100	100	100	100	100	100	100	100	100	100	100	100	100	100	100	100	100	100
29.8	100	100	100	100	100	100	100	100	100	100	100	100	100	100	100	100	100	100	100	100	100	100	100	100	100	100	100	100	100	100	100	100	100	100	100	100	100
29.9	100	100	100	100	100	100	100	100	100	100	100	100	100	100	100	100	100	100	100	100	100	100	100	100	100	100	100	100	100	100	100	100	100	100	100	100	100
30	100	100	100	100	100	100	100	100	100	100	100	100	100	100	100	100	100	100	100	100	100	100	100	100	100	100	100	100	100	100	100	100	100	100	100	100	100
30.1	100	100	100	100	100	100	100	100	100	100	100	100	100	100	100	100	100	100	100	100	100	100	100	100	100	100	100	100	100	100	100	100	100	100	100	100	100
30.2	100	100	100	100	100	100	100	100	100	100	100	100	100	100	100	100	100	100	100	100	100	100	100	100	100	100	100	100	100	100	100	100	100	100	100	100	100
30.3	100	100	100	100	100	100	100	100	100	100	100	100	100	100	100	100	100	100	100	100	100	100	100	100	100	100	100	100	100	100	100	100	100	100	100	100	100
30.4	100	100	100	100	100	100	100	100	100	100	100	100	100	100	100	100	100	100	100	100	100	100	100	100	100	100	100	100	100	100	100	100	100	100	100	100	100
30.5	100	100	100	100	100	100	100	100	100	100	100	100	100	100	100	100	100	100	100	100	100	100	100	100	100	100	100	100	100	100	100	100	100	100	100	100	100
30.6	100	100	100	100	100	100	100	100	100	100	100	100	100	100	100	100	100	100	100	100	100	100	100	100	100	100	100	100	100	100	100	100	100	100	100	100	100
30.7	100	100	100	100	100	100	100	100	100	100	100	100	100	100	100	100	100	100	100	100	100	100	100	100	100	100	100	100	100	100	100	100	100	100	100	100	100
30.8	100	100	100	100	100	100	100	100	100	100	100	100	100	100	100	100	100	100	100	100	100	100	100	100	100	100	100	100	100	100	100	100	100	100	100	100	100
30.9	100	100	100	100	100	100	100	100	100	100	100	100	100	100	100	100	100	100	100	100	100	100	100	100	100	100	100	100	100	100	100	100	100	100	100	100	100
31	100	100	100	100	100	100	100	100	100	100	100	100	100	100	100	100	100	100	100	100	100	100	100	100	100	100	100	100	100	100	100	100	100	100	100	100	100
31.1	100	100	100	100	100	100	100	100	100	100	100	100	100	100	100	100	100	100	100	100	100	100	100	100	100	100	100	100	100	100	100	100	100	100	100	100	100
31.2	100	100	100	100	100	100	100	100	100	100	100	100	100	100	100	100	100	100	100	100	100	100	100	100	100	100	100	100	100	100	100	100	100	100	100	100	100
31.3	100	100	100	100	100	100	100	100	100	100	100	100	100	100	100	100	100	100	100	100	100	100	100	100	100	100	100	100	100	100	100	100	100	100	100	100	100
31.4	100	100	100	100	100	100	100	100	100	100	100	100	100	100	100	100	100	100	100	100	100	100	100	100	100	100	100	100	100	100	100	100	100	100	100	100	100
31.5	100	100	100	100	100	100	100	100	100	100	100	100	100	100	100	100	100	100	100	100	100	100	100	100	100	100	100	100	100	100	100	100	100	100	100	100	100
31.6	100	100	100	100	100	100	100	100	100	100	100	100	100	100	100	100	100	100	100	100	100	100	100	100	100	100	100	100	100	100	100	100	100	100	100	100	100
31.7	100	100	100	100	100	100	100	100	100	100	100	100	100	100	100	100	100	100	100	100	100	100	100	100	100	100	100	100	100	100	100	100	100	100	100	100	100
31.8	100	100	100	100	100	100	100	100	100	100	100	100	100	100	100	100	100	100	100	100	100	100	100	100	100	100	100	100	100	100	100	100	100	100	100	100	100
31.9	100	100	100	100	100	100	100	100	100	100	100	100	100	100	100	100	100	100	100	100	100	100	100	100	100	100	100	100	100	100	100	100	100	100	100	100	100
32	100	100	100	100	100	100	100	100	100	100	100	100	100	100	100	100	100	100	100	100	100	100	100	100	100	100	100	100	100	100	100	100	100	100	100	100	100
32.1	100	100	100	100	100	100	100	100	100	100	100	100	100	100	100	100	100	100	100	100	100	100	100	100	100	100	100	100	100	100	100	100	100	100	100	100	100
32.2	100	100	100	100	100	100	100	100	100	100	100	100	100	100	100	100	100	100	100	100	100	100	100	100	100	100	100	100	100	100	100	100	100	100	100	100	100
32.3	100	100	100	100	100	100	100	100	100	100	100	100	100	100	100	100	100	100	100	100	100	100	100	100	100	100	100	100	100	100	100	100	100	100	100	100	100
32.4	100	100	100	100	100	100	100	100	100	100	100	100	100	100	100	100	100	100	100	100	100	100	100	100	100	100	100	100	100	100	100	100	100	100	100	100	100
32.5	100	100	100	100	100	100	100	100	100	100	100	100	100	100	100	100	100	100	100	100	100	100	100	100	100	100	100	100	100	100	100	100	100	100	100	100	100
32.6	100	100	100	100	100	100	100	100	100	100	100	100	100	100	100	100	100	100	100	100	100	100	100	100	100	100	100	100	100	100	100	100	100	100	100	100	100
32.7	100	100	100	100	100	100	100	100	100	100	100	100	100	100	100	100	100	100	100	100	100	100	100	100	100	100	100	100	100	100	100	100	100	100	100	100	100
32.8	100	100	100	100	100	100	100	100	100	100	100	100	100	100	100	100	100	100	100	100	100	100	100	100	100	100	100	100	100	100	100	100	100	100	100	100	100
32.9	100	100	100	100	100	100	100	100	100	100	100	100	100	100	100	100	100	100	100	100	100	100	100	100	100	100	100	100	100	100	100	100	100	100	100	100	100
33	100	100	100	100	100	100	100	100	100	100	100	100	100	100	100	100	100	100	100	100	100	100	100	100	100	100	100	100	100	100	100	100	100	100	100	100	100
33.1	100	100	100	100	100	100	100	100	100	100	100	100	100	100	100	100	100	100	100	100	100	100	100	100	100	100	100	100	100	100	100	100	100	100	100	100	100
33.2	100	100	100	100	100	100	100	100	100	100	100	100	100	100	100	100	100	100	100	100	100	100	100	100	100	100	100	100	100	100	100	100	100	100	100	100	100
33.3	100	100	100	100	100	100	100	100	100	100	100	100	100	100	100	100	100	100	100	100	100	100	100	100	100	100	100	100	100	100	100	100	100	100	100	100	100
33.4	100	100	100	100	100	100	100	100	100	100	100	100	100	100	100	100	100	100	100	100	100	100	100	100	100	100	100	100	100	100	100	100	100	100	100	100	100
33.5	100	100	100	100	100	100	100	100	100	100	100	100	100	100	100	100	100	100	100	100	100	100	100	100	100	100	100	100	100	100	100	100	100	100	100	100	100
33.6	100	100	100	100	100	100	100	100	100	100	100	100	100	100	100	100	100	100	100	100	100	100	100	100	100	100	100	100	100	100	100	100	100	100	100	100	100
33.7	100	100	100	100	100	100	100	100	100	100	100	100	100	100	100	100	100	100	100	100	100	100	100	100	100	100	100	100	100	100	100	100	100	100	100	100	100
33.8	100	100	100	100	100	100	100	100	100	100	100	100	100	100	100	100	100	100	100	100	100	100	100	100	100	100	100	100	100	100	100	100	100	100	100	100	100
33.9	100	100	100	100	100	100	100	100	100	100	100	100	100	100	100	100	100	100	100	100	100	100	100	100	100	100	100	100	100	100	100	100	100	100	100	100	100
34	100	100	100	100	100	100	100	100	100	100	100	100	100	100	100	100	100	100	100	100	100	100	100	100	100	100	100	100	100	100	100	100	100	100	100	100	100
34.1	100	100	100	100	100	100	100	100	100	100	100	100	100	100	100	100	100	100	100	100	100	100	100	100	100	100	100	100	100	100	100	100	100	100	100	100	100
34.2	100	100	100	100	100	100	100	100	100	100	100	100	100	100	100	100	100	100	100	100	100	100	100	100	100	100	100	100	100	100	100	100	100	100	100	100	100
34.3	100	100	100	100	100	100	100	100	100	100	100	100	100	100	100	100	100	100	100	100	100	100	100	100	100	100	100	100	100	100	100	100	100	100	100	100	100
34.4	100	100	100	100	100	100	100	100	100	100	100	100	100	100	100	100	100	100	100	100	100	100	100	100	100	100	100	100	100	100	100	100	100	100	100	100	100
34.5	100	100	100	100	100	100	100	100	100	100	100	100	100	100	100	100	100	100	100	100	100	100	100	100	100	100	100	100	100	100	100	100	100	100	100	100	100
34.6	100	100	100	100	100	100	100	100	100	100	100	100	100	100	100	100	100	100	100	100	100	100	100	100	100	100	100	100	100	100	100	100	100	100	100	100	100
34.7	100	100	100	100	100	100	100	100	100	100	100	100	100	100	100	100	100	100	100	100	100	100	100	100	100	100	100	100	100	100	100	100	100	100	100	100	100
34.8	100	100	100	100	100	100	100	100	100	100	100	100	100	100	100	100	100	100	100	100	100	100	100	100	100	100	100	100	100	100	100	100	100	100	100	100	100
34.9	100	100	100	100	100	100	100	100	100	100	100	100	100	100	100	100	100	100	100	100	100	100	100	100	100	100	100	100	100	100	100	100	100	100	100	100	100
35	100	100	100	100	100	100	100	100	100	100	100	100	100	100	100	100	100	100	100	100	100	100	100	100	100	100	100	100	100	100	100	100	100	100	100	100	100
35.1	100	100	100	100	100	100	100	100	100	100	100	100	100	100	100	100	100	100	100	100	100	100	100	100	100	100	100	100	100	100	100	100	100	100	100	100	100
35.2	100	100	100	100	100	100	100	100	100	100	100	100	100	100	100	100	100	100	100	100	100	100	100	100	100	100	100	100	100	100	100	100	100	100	100	100	100
35.3	100	100	100	100	100	100	100	100	100	100	100	100	100	100	100	100	100	100	100	100	100	100	100	100	100	100	100	100	100	100	100	100	100	100	100	100	100
35.4	100	100	100	100	100	100	100	100	100	100	100	100	100	100	100	100	100	100	100	100	100	100	100	100	100	100	100	100	100	100	100	100	100	100	100	100	100
35.5	100	100	100	100	100	100	100	100	100	100	100	100	100	100	100	100	100	100	100	100	100	100	100	100	100	100	100	100	100	100	100	100	100	100	100	100	100
35.6	100	100	100	100	100	100	100	100	100	100	100	100	100	100	100	100	100	100	100	100	100	100	100	100	100	100	100	100	100	100	100	100	100	100	100	100	100
35.7	100	100	100	100	100	100	100	100	100	100	100	100	100	100	100	100	100	100	100	100	100	100	100	100	100	100	100	100	100	100	100	100	100	100	100	100	100
35.8	100	100	100	100	100	100	100	100	100	100	100	100	100	100	100	100	100	100	100	100	100	100	100	100	100	100	100	100	100	100	100	100	100	100	100	100	100
35.9	100	100	100	100	100	100	100	100	100	100	100	100	100	100	100	100	100	100	100	100	100	100	100	100	100	100	100	100	100	100	100	100	100	100	100	100	100
36	100	100	100	100	100	100	100	100	100	100	100	100	100	100	100	100	100	100	100	100	100	100	100	100	100	100	100	100	100	100	100	100	100	100	100	100	100
36.1	100	100	100	100	100	100	100	100	100	100	100	100	100	100	100	100	100	100	100	100	100	100	100	100	100	100	100	100	100	100	100	100	100	100	100	100	100
36.2	100	100	100	100	100	100	100	100	100	100	100	100	100	100	100	100	100	100	100	100	100	100	100	100	100	100	100	100	100	100	100	100	100	100	100	100	100
36.3	100	100	100	100	100	100	100	100	100	100	100	100	100	100	100	100	100	100	100	100	100	100	100	100	100	100	100	100	100	100	100	100	100	100	100	100	100
36.4	100	100	100	100	100	100	100	100	100	100	100	100	100	100	100	100	100	100	100	100	100	100	100	100	100	100	100	100	100	100	100	100	100	100	100	100	100
36.5	100	100	100	100	100	100	100	100	100	100	100	100	100	100	100	100	100	100	100	100	100	100	100	100	100	100	100	100	100	100	100	100	100	100	100	100	100
36.6	100	100	100	100	100	100	100	100	100	100	100	100	100	100	100	100	100	100	100	100	100	100	100	100	100	100	100	100	100	100	100	100	100	100	100	100	100
36.7	100	100	100	100	100	100	100	100	100	100	100	100	100	100	100	100	100	100	100	100	100	100	100	100	100	100	100	100	100	100	100	100	100	100	100	100	100
36.8	100	100	100	100	100	100	100	100	100	100	100	100	100	100	100	100	100	100	100	100	100	100	100	100	100	100	100	100	100	100	100	100	100	100	100	100	100
36.9	100	100	100	100	100	100	100	100	100	100	100	100	100	100	100	100	100	100	100	100	100	100	100	100	100	100	100	100	100	100	100	100	100	100	100	100	100
37	100	100	100	100	100	100	100	100	100	100	100	100	100	100	100	100	100	100	100	100	100	100	100	100	100	100	100	100	100	100	100	100	100	100	100	100	100
37.1	100	100	100	100	100	100	100	100	100	100	100	100	100	100	100	100	100	100	100	100	100	100	100	100	100	100	100	100	100	100	100	100	100	100	100	100	100
37.2	100	100	100	100	100	100	100	100	100	100	100	100	100	100	100	100	100	100	100	100	100	100	100	100	100	100	100	100	100	100	100	100	100	100	100	100	100
37.3	100	100	100	100	100	100	100	100	100	100	100	100	100	100	100	100	100	100	100	100	100	100	100	100	100	100	100	100	100	100	100	100	100	100	100	100	100
37.4	100	100	100	100	100	100	100	100	100	100	100	100	100	100	100	100	100	100	100	100	100	100	100	100	100	100	100	100	100	100	100	100	100	100	100	100	100
37.5	100	100	100	100	100	100	100	100	100	100	100	100	100	100	100	100	100	100	100	100	100	100	100	100	100	100	100	100	100	100	100	100	100	100	100	100	100
37.6	100	100	100	100	100	100	100	100	100	100	100	100	100	100	100	100	100	100	100	100	100	100	100	100	100	100	100	100	100	100	100	100	100	100	100	100	100
37.7	100	100	100	100	100	100	100	100	100	100	100	100	100	100	100	100	100	100	100	100	100	100	100	100	100	100	100	100	100	100	100	100	100	100	100	100	100
37.8	100	100	100	100	100	100	100	100	100	100	100	100	100	100	100	100	100	100	100	100	100	100	100	100	100	100	100	100	100	100	100	100	100	100	100	100	100
37.9	100	100	100	100	100	100	100	100	100	100	100	100	100	100	100	100	100	100	100	100	100	100	100	100	100	100	100	100	100	100	100	100	100	100	100	100	100
38	100	100	100	100	100	100	100	100	100	100	100	100	100	100	100	100	100	100	100	100	100	100	100	100	100	100	100	100	100	100	100	100	100	100	100	100	100
38.1	100	100	100	100	100	100	100	100	100	100	100	100	100	100	100	100	100	100	100	100	100	100	100	100	100	100	100	100	100	100	100	100	100	100	100	100	100
38.2	100	100	100	100	100	100	100	100	100	100	100	100	100	100	100	100	100	100	100	100	100	100	100	100	100	100	100	100	100	100	100	100	100	100	100	100	100
38.3	100	100	100	100	100	100	100	100	100	100	100	100	100	100	100	100	100	100	100	100	100	100	100	100	100	100	100	100	100	100	100	100	100	100	100	100	100
38.4	100	100	100	100	100	100	100	100	100	100	100	100	100	100	100	100	100	100	100	100	100	100	100	100	100	100	100	100	100	100	100	100	100	100	100	100	100
38.5	100	100	100	100	100	100	100	100	100	100	100	100	100	100	100	100	100	100	100	100	100	100	100	100	100	100	100	100	100	100	100	100	100	100	100	100	100
38.6	100	100	100	100	100	100	100	100	100	100	100	100	100	100	100	100	100	100	100	100	100	100	100	100	100	100	100	100	100	100	100	100	100	100	100	100	100
38.7	100	100	100	100	100	100	100	100	100	100	100	100	100	100	100	100	100	100	100	100	100	100	100	100	100	100	100	100	100	100	100	100	100	100	100	100	100
38.8	100	100	100	100	100	100	100	100	100	100	100	100	100	100	100	100	100	100	100	100	100	100	100	100	100	100	100	100	100	100	100	100	100	100	100	100	100
38.9	100	100	100	100	100	100	100	100	100	100	100	100	100	100	100	100	100	100	100	100	100	100	100	100	100	100	100	100	100	100	100	100	100	100	100	100	100
39	100	100	100	100	100	100	100	100	100	100	100	100	100	100	100	100	100	100	100	100	100	100	100	100	100	100	100	100	100	100	100	100	100	100	100	100	100
39.1	100	100	100	100	100	100	100	100	100	100	100	100	100	100	100	100	100	100	100	100	100	100	100	100	100	100	100	100	100	100	100	100	100	100	100	100	100
39.2	100	100	100	100	100	100	100	100	100	100	100	100	100	100	100	100	100	100	100	100	100	100	100	100	100	100	100	100	100	100	100	100	100	100	100	100	100
39.3	100	100	100	100	100	100	100	100	100	100	100	100	100	100	100	100	100	100	100	100	100	100	100	100	100	100	100	100	100	100	100	100	100	100	100	100	100
39.4	100	100	100	100	100	100	100	100	100	100	100	100	100	100	100	100	100	100	100	100	100	100	100	100	100	100	100	100	100	100	100	100	100	100	100	100	100
39.5	100	100	100	100	100	100	100	100	100	100	100	100	100	100	100	100	100	100	100	100	100	100	100	100	100	100	100	100	100	100	100	100	100	100	100	100	100
39.6	100	100	100	100	100	100	100	100	100	100	100	100	100	100	100	100	100	99.9998	100	100	100	100	100	100	100	100	100	100	100	100	100	100	100	100	100	100	100
39.7	100	100	100	100	100	100	100	100	100	100	100	100	100	100	100	100	100	99.9997	100	100	100	100	100	100	100	100	100	100	100	100	100	100	100	100	100	100	100
39.8	100	100	100	100	100	100	100	100	100	100	100	100	100	100	100	100	100	99.9995	100	100	100	100	100	100	100	100	100	100	100	100	100	100	100	100	100	100	100
39.9	100	100	100	100	100	100	100	100	100	100	100	100	100	100	100	100	100	99.9994	100	100	100	100	100	100	100	100	100	100	100	100	100	100	100	100	100	100	100
40	100	100	100	100	100	100	100	100	100	100	100	100	100	100	100	100	100	99.9992	100	100	100	100	100	100	100	100	100	100	100	100	100	100	100	100	100	100	100
40.1	100	100	100	100	100	100	100	100	100	100	100	100	100	100	100	100	100	99.9988	100	100	100	100	100	100	100	100	100	100	100	100	100	100	100	100	100	100	100
40.2	100	100	100	100	100	100	100	100	100	100	100	100	100	100	100	100	100	99.9984	100	100	100	100	100	100	100	100	100	100	100	100	100	100	100	100	100	100	100
40.3	100	100	100	100	100	100	100	100	100	100	100	100	100	100	100	100	100	99.9981	100	100	100	100	100	100	100	100	100	100	100	100	100	100	100	100	100	100	100
40.4	100	100	100	100	100	100	100	100	100	100	100	100	100	100	100	100	100	99.9979	100	100	100	100	100	100	100	100	100	100	100	100	100	100	100	100	100	100	100
40.5	100	100	100	100	100	100	100	100	100	100	100	100	100	100	100	100	100	99.9972	100	100	100	100	100	100	100	100	100	100	100	100	100	100	100	100	100	100	100
40.6	100	100	100	100	100	100	100	100	100	100	100	100	100	100	100	100	100	99.9959	100	100	100	100	100	100	100	100	100	100	100	100	100	100	100	100	100	100	100
40.7	100	100	100	100	100	100	100	100	100	100	100	100	100	100	100	100	100	99.9952	100	100	100	100	100	100	100	100	100	100	100	100	100	100	100	100	100	100	100
40.8	100	100	100	100	100	100	100	100	100	100	100	100	100	100	100	100	100	99.9943	100	100	100	100	100	100	100	100	100	100	100	100	100	100	100	100	100	100	100
40.9	100	100	100	100	100	100	100	100	100	100	100	100	100	100	100	100	100	99.9938	100	100	100	100	100	100	100	100	100	100	100	100	100	100	100	100	100	100	100
41	100	100	100	100	100	100	100	100	100	100	100	100	100	100	100	100	100	99.9933	100	100	100	100	100	100	100	100	100	100	100	100	100	100	100	100	100	100	100
41.1	100	100	100	100	100	100	100	100	100	100	100	100	100	100	100	100	100	99.9927	100	100	100	100	100	100	100	100	100	100	100	100	100	100	100	100	100	100	100
41.2	100	100	100	100	100	100	100	100	100	100	100	100	100	100	100	100	100	99.9919	100	100	100	100	100	100	100	100	100	100	100	100	100	100	100	100	100	100	100
41.3	100	100	100	100	100	100	100	100	100	100	100	100	100	100	100	100	100	99.9913	100	100	100	100	100	100	100	100	100	100	100	100	100	100	100	100	100	100	100
41.4	100	100	100	100	100	100	100	100	100	100	100	100	100	100	100	100	100	99.9907	100	100	100	100	100	100	100	100	100	100	100	100	100	100	100	100	100	100	100
41.5	100	100	100	100	100	100	100	100	100	100	100	100	100	100	100	100	100	99.9898	100	100	100	100	100	100	100	100	100	100	100	100	100	100	100	100	100	100	100
41.6	100	100	100	100	100	100	100	100	100	100	100	100	100	100	100	100	100	99.9889	100	100	100	100	100	100	100	100	100	100	100	100	100	100	100	100	100	100	100
41.7	100	100	100	100	100	100	100	100	100	100	100	100	100	100	100	100	100	99.9882	100	100	100	100	100	100	100	100	100	100	100	100	100	100	100	100	100	100	100
41.8	100	100	100	100	100	100	100	100	100	100	100	100	100	100	100	100	100	99.9874	100	100	100	100	100	100	100	100	100	100	100	100	100	100	100	100	100	100	100
41.9	100	100	100	100	100	100	100	100	100	100	100	100	100	100	100	100	100	99.9865	100	100	100	100	100	100	100	100	100	100	100	100	100	100	100	100	100	100	100
42	100	100	100	100	100	100	100	100	100	100	100	100	100	100	100	100	100	99.9843	100	100	100	100	100	100	100	100	100	100	100	100	100	100	100	100	100	100	100
42.1	100	100	100	100	100	100	100	100	100	100	100	100	100	100	100	100	100	99.9831	100	100	100	100	100	100	100	100	100	100	100	100	100	100	100	100	100	100	100
42.2	100	100	100	100	100	100	100	100	100	100	100	100	100	100	100	100	100	99.9824	100	100	100	100	100	100	100	100	100	100	100	100	100	100	100	100	100	100	100
42.3	100	100	100	100	100	100	100	100	100	100	100	100	100	100	100	100	100	99.9816	100	100	100	100	100	100	100	100	100	100	100	100	100	100	100	100	100	100	100
42.4	100	100	100	100	100	100	100	100	100	100	100	100	100	100	100	100	100	99.9809	100	100	100	100	100	100	100	100	100	100	100	100	100	100	100	100	100	100	100
42.5	100	100	100	100	100	100	100	100	100	100	100	100	100	100	100	100	100	99.9803	100	100	100	100	100	100	100	100	100	100	100	100	100	100	100	100	100	100	100
42.6	100	100	100	100	100	100	100	100	100	100	100	100	100	100	100	100	100	99.9796	100	100	100	100	100	100	100	100	100	100	100	100	100	100	100	100	100	100	100
42.7	100	100	100	100	100	100	100	100	100	100	100	100	100	100	100	100	100	99.9787	100	100	100	100	100	100	100	100	100	100	100	100	100	100	100	100	100	100	100
42.8	100	100	100	100	100	100	100	100	100	100	100	100	100	100	100	100	100	99.9777	100	100	100	100	100	100	100	100	100	100	100	100	100	100	100	100	100	100	100
42.9	100	100	100	100	100	100	100	100	100	100	100	100	100	100	100	100	100	99.9771	100	100	100	100	100	100	100	100	100	100	100	100	100	100	100	100	100	100	100
43	100	100	100	100	100	100	100	100	100	100	100	100	100	100	100	100	100	99.9765	100	100	100	100	100	100	100	100	100	100	100	100	100	100	100	100	100	100	100
43.1	100	100	100	100	100	100	100	100	100	100	100	100	100	100	100	100	100	99.976	100	100	100	100	100	100	100	100	100	100	100	100	100	100	100	100	100	100	100
43.2	100	100	100	100	100	100	100	100	100	100	100	100	100	100	100	100	100	99.9753	100	100	100	100	100	100	100	100	100	100	100	100	100	100	100	100	100	100	100
43.3	100	100	100	100	100	100	100	100	100	100	100	100	100	100	100	100	100	99.9742	100	100	100	100	100	100	100	100	100	100	100	100	100	100	100	100	100	100	100
43.4	100	100	100	100	100	100	100	100	100	100	100	100	100	100	100	100	100	99.9735	100	100	100	100	100	100	100	100	100	100	100	100	100	100	100	100	100	100	100
43.5	100	100	100	100	100	100	100	100	100	100	100	100	100	100	100	100	100	99.9726	100	100	100	100	100	100	100	100	100	100	100	100	100	100	100	100	100	100	100
43.6	100	100	100	100	100	100	100	100	100	100	100	100	100	100	100	100	100	99.9718	100	100	100	100	100	100	100	100	100	100	100	100	100	100	100	100	100	100	100
43.7	100	100	100	100	100	100	100	100	100	100	100	100	100	100	100	100	100	99.9709	100	100	100	100	100	100	100	100	100	99.9999	100	100	100	100	100	100	100	100	100
43.8	100	100	100	100	100	100	100	100	100	100	100	100	100	100	100	100	100	99.9702	100	100	100	100	100	100	100	100	100	99.9999	100	100	100	100	100	100	100	100	100
43.9	100	100	100	100	100	100	100	100	100	100	100	100	100	100	100	100	100	99.9696	100	100	100	100	100	100	100	100	100	99.9998	100	100	100	100	100	100	100	100	100
44	100	100	100	100	100	100	100	100	100	100	100	100	100	100	100	100	100	99.969	100	100	100	100	100	100	100	100	100	99.9998	100	100	100	100	100	100	100	100	100
44.1	100	100	100	100	100	100	100	100	100	100	100	100	100	100	100	100	100	99.9684	100	100	100	100	100	100	100	100	100	99.9997	100	100	100	100	100	100	100	100	100
44.2	100	100	100	100	100	100	100	100	100	100	100	100	100	100	100	100	100	99.9679	100	100	100	100	100	100	100	100	100	99.9997	100	100	100	100	100	100	100	100	100
44.3	100	100	100	100	100	100	100	100	100	100	100	100	100	100	100	100	100	99.9672	100	100	100	100	100	100	100	100	100	99.9996	100	100	100	100	100	100	100	100	100
44.4	100	100	100	100	100	100	100	100	100	100	100	100	100	100	100	100	100	99.9666	100	100	100	100	100	100	100	100	100	99.9995	100	100	100	100	100	100	100	100	100
44.5	100	100	100	100	100	100	100	100	100	100	100	100	100	100	100	100	100	99.966	100	100	100	100	100	100	100	100	100	99.9995	100	100	100	100	100	100	100	100	100
44.6	100	100	100	100	100	100	100	100	100	100	100	100	100	100	100	100	100	99.9654	100	100	100	100	100	100	100	100	100	99.9994	100	100	100	100	100	100	100	100	100
44.7	100	100	100	100	100	100	100	100	100	100	100	100	100	100	100	100	100	99.9648	100	100	100	100	100	100	100	100	100	99.9993	100	100	100	100	100	100	100	100	100
44.8	100	100	100	100	100	100	100	100	100	100	100	100	100	100	100	100	100	99.9642	100	100	100	100	100	100	100	100	100	99.9992	100	100	100	100	100	100	100	100	100
44.9	100	100	100	100	100	100	100	100	100	100	100	100	100	100	100	100	100	99.9637	100	100	100	100	100	100	100	100	100	99.9991	100	100	100	100	100	100	100	100	100
45	100	100	100	100	100	100	100	100	100	100	100	100	100	100	100	100	100	99.9631	100	100	100	100	100	100	100	100	100	99.999	100	100	100	100	100	100	100	100	100
45.1	100	100	100	100	100	100	100	100	100	100	100	100	100	100	100	100	100	99.9625	100	100	100	100	100	100	100	100	100	99.9989	100	100	100	100	100	100	100	100	100
45.2	100	100	100	100	100	100	100	100	100	100	100	100	100	100	100	100	100	99.9617	100	100	100	100	100	100	100	100	100	99.9988	100	100	100	100	100	100	100	100	100
45.3	100	100	100	100	100	100	100	100	100	100	100	100	100	100	100	100	100	99.9606	100	100	100	100	100	100	100	100	100	99.9987	100	100	100	100	100	100	100	99.9998	100
45.4	100	100	100	100	100	100	100	100	100	100	100	100	100	100	100	100	100	99.9599	100	100	100	100	100	100	100	100	100	99.9986	100	100	100	100	100	100	100	99.9997	100
45.5	100	100	100	100	100	100	100	100	100	100	100	100	100	100	100	100	100	99.959	100	100	100	100	100	100	100	100	100	99.9984	100	100	100	100	100	100	100	99.9997	100
45.6	100	100	100	100	100	100	100	100	100	100	100	100	100	100	100	100	100	99.9581	100	100	100	100	100	100	100	100	100	99.9983	100	100	100	100	100	100	100	99.9997	100
45.7	100	100	100	100	100	100	100	100	100	100	100	100	100	100	100	100	100	99.9575	100	100	100	100	100	100	100	100	100	99.9982	100	100	100	100	100	100	100	99.9996	100
45.8	100	100	100	100	100	100	100	100	100	100	100	100	100	100	100	100	100	99.9568	100	100	100	100	100	100	100	100	100	99.998	100	100	100	100	100	100	100	99.9996	100
45.9	100	100	100	100	100	100	100	100	100	100	100	100	100	100	100	100	100	99.9561	100	100	100	100	100	100	100	100	100	99.9978	100	100	100	100	100	100	100	99.9996	100
46	100	100	100	100	100	100	100	100	100	100	100	100	100	100	100	100	100	99.9554	100	100	100	100	100	100	100	100	100	99.9977	100	100	100	100	100	100	100	99.9996	100
46.1	100	100	100	100	100	100	100	100	100	100	100	100	100	100	100	100	100	99.9547	100	100	100	100	100	100	100	100	100	99.9975	100	100	100	100	100	100	100	99.9995	100
46.2	100	100	100	100	100	100	100	100	100	100	100	100	100	100	100	100	100	99.9541	100	100	100	100	100	100	100	100	100	99.9973	100	100	100	100	100	100	100	99.9994	100
46.3	100	100	100	100	100	100	100	100	100	100	100	100	100	100	100	100	100	99.9534	100	100	100	100	100	100	100	100	100	99.9971	100	100	100	100	100	100	100	99.9992	100
46.4	100	100	100	100	100	100	100	100	100	100	100	100	100	100	100	100	100	99.9526	100	100	100	100	100	100	100	100	100	99.9969	100	100	100	100	100	100	100	99.9991	100
46.5	100	100	100	100	100	100	100	100	100	100	100	100	100	100	100	100	100	99.9516	100	100	100	100	100	100	100	100	100	99.9967	100	100	100	100	100	100	100	99.9989	100
46.6	100	100	100	100	100	100	100	100	100	100	100	100	100	100	100	100	100	99.9509	100	100	100	100	100	100	100	100	100	99.9964	100	100	100	100	100	100	100	99.9988	100
46.7	100	100	100	100	100	100	100	100	100	100	100	100	100	100	100	100	100	99.9502	100	100	100	100	100	100	100	100	100	99.9962	100	100	100	100	100	100	100	99.9986	100
46.8	100	100	100	100	100	100	100	100	100	100	100	100	100	100	100	100	100	99.9495	100	100	100	100	100	100	100	100	100	99.9959	100	100	100	100	100	100	100	99.9985	100
46.9	100	100	100	100	100	100	100	100	100	100	100	100	100	100	100	100	100	99.9488	100	100	100	100	100	100	100	100	100	99.9957	100	100	100	100	100	100	100	99.9984	100
47	100	100	100	100	100	100	100	100	100	100	100	100	100	100	100	100	100	99.948	100	100	100	100	100	100	100	100	100	99.9954	100	100	100	100	100	100	100	99.9983	100
47.1	100	100	100	100	100	100	100	100	100	100	100	100	100	100	100	100	100	99.9472	100	100	100	100	100	100	100	100	100	99.9952	100	100	100	100	100	100	100	99.9982	100
47.2	100	100	100	100	100	100	100	100	100	100	100	100	100	100	100	100	100	99.9463	100	100	100	100	100	100	100	100	100	99.9949	100	100	100	100	100	100	100	99.9982	100
47.3	100	100	100	100	100	100	100	100	100	100	100	100	100	100	100	100	100	99.9455	100	100	100	100	100	100	100	100	100	99.9946	100	100	100	100	100	100	100	99.9981	100
47.4	100	100	100	100	100	100	100	100	100	100	100	100	100	100	100	100	100	99.9444	100	100	100	100	100	100	100	100	100	99.9944	100	100	100	100	100	100	100	99.998	100
47.5	100	100	100	100	100	100	100	100	100	100	100	100	100	100	100	100	100	99.9438	100	100	100	100	100	100	100	100	100	99.9941	100	100	100	100	100	100	100	99.998	100
47.6	100	100	100	100	100	100	100	100	100	100	100	100	100	100	100	100	100	99.9433	100	100	100	100	100	100	100	100	100	99.9938	100	100	100	100	100	100	100	99.9979	100
47.7	100	100	100	100	100	100	100	100	100	100	100	100	100	100	100	100	100	99.9428	100	100	100	100	100	100	100	100	100	99.9935	100	100	100	100	100	100	100	99.9977	100
47.8	100	100	100	100	100	100	100	100	100	100	100	100	100	100	100	100	100	99.9423	100	100	100	100	100	100	100	100	100	99.9933	100	100	100	100	100	100	100	99.9975	100
47.9	100	100	100	100	100	100	100	100	100	100	100	100	100	100	100	100	100	99.9418	100	100	100	100	100	100	100	100	100	99.993	100	100	100	100	100	100	100	99.9975	100
48	100	100	100	100	100	100	100	100	100	100	100	100	100	100	100	100	100	99.9412	100	100	100	100	100	100	100	100	100	99.9927	100	100	100	100	100	100	100	99.9973	100
48.1	100	100	100	100	100	100	100	100	100	100	100	100	100	100	100	100	100	99.9404	100	100	100	100	100	100	100	100	100	99.9924	100	100	100	100	100	100	100	99.9971	100
48.2	100	100	100	100	100	100	100	100	100	100	100	100	100	100	100	100	100	99.9396	100	100	100	100	100	100	100	100	100	99.9922	100	100	100	100	100	100	100	99.9969	100
48.3	100	100	100	100	100	100	100	100	100	100	100	100	100	100	100	100	100	99.9389	100	100	100	100	100	100	100	100	100	99.9919	100	100	100	100	100	100	100	99.9967	100
48.4	100	100	100	100	100	100	100	100	100	100	100	100	100	100	100	100	100	99.9383	100	100	100	100	100	100	100	100	100	99.9916	100	100	100	100	100	100	100	99.9965	100
48.5	100	100	100	100	100	100	100	100	100	100	100	100	100	100	100	100	100	99.9378	100	100	100	100	100	100	100	100	100	99.9913	100	100	100	100	100	100	100	99.9963	100
48.6	100	100	100	100	100	100	100	100	100	100	100	100	100	100	100	100	100	99.9372	100	100	100	100	100	100	100	100	100	99.991	100	100	100	100	100	100	100	99.9961	100
48.7	100	100	100	100	100	100	100	100	100	100	100	100	100	100	100	100	100	99.9365	100	100	100	100	100	100	100	100	100	99.9907	100	100	100	100	100	100	100	99.9959	100
48.8	100	100	100	100	100	100	100	100	100	100	100	100	100	100	100	100	100	99.9358	100	100	100	100	100	100	100	100	100	99.9904	100	100	100	100	100	100	100	99.9958	100
48.9	100	100	100	100	100	100	100	100	100	100	100	100	100	100	100	100	100	99.9352	100	100	100	100	100	100	100	100	100	99.9901	100	100	100	100	100	100	100	99.9956	100
49	100	100	100	100	100	100	100	100	100	100	100	100	100	100	100	100	100	99.9345	100	100	100	100	100	100	100	100	100	99.9897	100	100	100	100	100	100	100	99.9954	100
49.1	100	100	100	100	100	100	100	100	100	100	100	100	100	100	100	100	100	99.9335	100	100	100	100	100	100	100	100	100	99.9894	100	100	100	100	100	100	100	99.9952	100
49.2	100	100	100	100	100	100	100	100	100	100	100	100	100	100	100	100	100	99.9328	100	100	100	100	100	100	100	100	100	99.9891	100	100	100	100	100	100	100	99.9951	100
49.3	100	100	100	100	100	100	100	100	100	100	100	100	100	100	100	100	100	99.932	100	100	100	100	100	100	100	100	100	99.9888	100	100	100	100	100	100	100	99.9949	100
49.4	100	100	100	100	100	100	100	100	100	100	100	100	100	100	100	100	100	99.9309	100	100	100	100	100	100	100	100	100	99.9885	100	100	100	100	100	100	100	99.9948	100
49.5	100	100	100	100	100	100	100	100	100	100	100	100	100	100	100	100	100	99.9302	100	100	100	100	100	100	100	100	100	99.9882	100	100	100	100	100	100	100	99.9947	100
49.6	100	100	100	100	100	100	100	100	100	100	100	100	100	100	100	100	100	99.9297	100	100	100	100	100	100	100	100	100	99.9878	100	100	100	100	100	100	100	99.9946	100
49.7	100	100	100	100	100	100	100	100	100	100	100	100	100	100	100	100	100	99.9292	100	100	100	100	100	100	100	100	100	99.9875	100	100	100	100	100	100	100	99.9943	100
49.8	100	100	100	100	100	100	100	100	100	100	100	100	100	100	100	100	100	99.9287	100	100	100	100	100	100	100	100	100	99.9872	100	100	100	100	100	100	100	99.9941	100
49.9	100	100	100	100	100	100	100	100	100	100	100	100	100	100	100	100	100	99.9282	100	100	100	100	100	100	100	100	100	99.9868	100	100	100	100	100	100	100	99.9938	100
50	100	100	100	100	100	100	100	100	100	100	100	100	100	100	100	100	100	99.9276	100	100	100	100	100	100	100	100	100	99.9865	100	100	100	100	100	100	100	99.9935	100
50.1	100	100	100	100	100	100	100	100	100	100	100	100	100	100	100	100	100	99.9271	100	100	100	100	100	100	100	100	100	99.9862	100	100	100	100	100	100	100	99.9933	100
50.2	100	100	100	100	100	100	100	100	100	100	100	100	100	100	100	100	100	99.9264	100	100	100	100	100	100	100	100	100	99.9858	100	100	100	100	100	100	100	99.993	100
50.3	100	100	100	100	100	100	100	100	100	100	100	100	100	100	100	100	100	99.9256	100	100	100	100	100	100	100	100	100	99.9855	100	100	100	100	100	100	100	99.9927	100
50.4	100	100	100	100	100	100	100	100	100	100	100	100	100	100	100	100	100	99.925	100	100	100	100	100	100	100	100	100	99.9852	100	100	100	100	100	100	100	99.9925	100
50.5	100	100	100	100	100	100	100	100	100	100	100	100	100	100	100	100	100	99.9245	100	100	100	100	100	100	100	100	100	99.9848	100	100	100	100	100	100	100	99.9923	100
50.6	100	100	100	100	100	100	100	100	100	100	100	100	100	100	100	100	100	99.924	100	100	100	100	100	100	100	100	100	99.9845	100	100	100	100	100	100	100	99.9922	100
50.7	100	100	100	100	100	100	100	100	100	100	100	100	100	100	100	100	100	99.9234	100	100	100	100	100	100	100	100	100	99.9842	100	100	100	100	100	100	100	99.992	100
50.8	100	100	100	100	100	100	100	100	100	100	100	100	100	100	100	100	100	99.9227	100	100	100	100	100	100	100	100	100	99.9838	100	100	100	100	100	100	100	99.9918	100
50.9	100	100	100	100	100	100	100	100	100	100	100	100	100	100	100	100	100	99.922	100	100	100	100	100	100	100	100	100	99.9835	100	100	100	100	100	100	100	99.9916	100
51	100	100	100	100	100	100	100	100	100	100	100	100	100	100	100	100	100	99.9214	100	100	100	100	100	100	100	100	100	99.9832	100	100	100	100	100	100	100	99.9915	100
51.1	100	100	100	100	100	100	100	100	100	100	100	100	100	100	100	100	100	99.9207	100	100	100	100	100	100	100	100	100	99.9829	100	100	100	100	100	100	100	99.9913	100
51.2	100	100	100	100	100	100	100	100	100	100	100	100	100	100	100	100	100	99.9201	100	100	100	100	100	100	100	100	100	99.9825	100	100	100	100	100	100	100	99.991	100
51.3	100	100	100	100	100	100	100	100	100	100	100	100	100	100	100	100	100	99.9194	100	100	100	100	100	100	100	100	100	99.9821	100	100	100	100	100	100	100	99.9906	100
51.4	100	100	100	100	100	100	100	100	100	100	100	100	100	100	100	100	100	99.9188	100	100	100	100	100	100	100	100	100	99.9818	100	100	100	100	100	100	100	99.9902	100
51.5	100	100	100	100	100	100	100	100	100	100	100	100	100	100	100	100	100	99.9182	100	100	100	100	100	100	100	100	100	99.9814	100	100	100	100	100	100	100	99.9899	100
51.6	100	100	100	100	100	100	100	100	100	100	100	100	100	100	100	100	100	99.9176	100	100	100	100	100	100	100	100	100	99.981	100	100	100	100	100	100	100	99.9895	100
51.7	100	100	100	100	100	100	100	100	100	100	100	100	100	100	100	100	100	99.917	100	100	100	100	100	100	100	100	100	99.9806	100	100	100	100	100	100	100	99.9891	100
51.8	100	100	100	100	100	100	100	100	100	100	100	100	100	100	100	100	100	99.9163	100	100	100	100	100	100	100	100	100	99.9802	100	100	100	100	100	100	100	99.9887	100
51.9	100	100	100	100	100	100	100	100	100	100	100	100	100	100	100	100	100	99.9154	100	100	100	100	100	100	100	100	100	99.9798	100	100	100	100	100	100	100	99.9884	100
52	100	100	100	100	100	100	100	100	100	100	100	100	100	100	100	100	100	99.9147	100	100	100	100	100	100	100	100	100	99.9794	100	100	100	100	100	100	100	99.988	100
52.1	100	100	100	100	100	100	100	100	100	100	100	100	100	100	100	100	100	99.9137	100	100	100	100	100	100	100	100	100	99.979	100	100	100	100	100	100	100	99.9877	100
52.2	100	100	100	100	100	100	100	100	100	100	100	100	100	100	100	100	100	99.9127	100	100	100	100	100	100	100	100	100	99.9786	100	100	100	100	100	100	100	99.9875	100
52.3	100	100	100	100	100	100	100	100	100	100	100	100	100	100	100	100	100	99.9119	100	100	100	100	100	100	100	100	100	99.9782	100	100	100	100	100	100	100	99.9872	100
52.4	100	100	100	100	100	100	100	100	100	100	100	100	100	100	100	100	100	99.9112	100	100	100	100	100	100	100	100	100	99.9778	100	100	100	100	100	100	100	99.9869	100
52.5	100	100	100	100	100	100	100	100	100	100	100	100	100	100	100	100	100	99.9104	100	100	100	100	100	100	100	100	100	99.9773	100	100	100	100	100	100	100	99.9867	100
52.6	100	100	100	100	100	100	100	100	100	100	100	100	100	100	100	100	100	99.9097	100	100	100	100	100	100	100	100	100	99.9769	100	100	100	100	100	100	100	99.9865	100
52.7	100	100	100	100	100	100	100	100	100	100	100	100	100	100	100	100	100	99.9089	100	100	100	100	100	100	100	100	100	99.9765	100	100	100	100	100	100	100	99.9863	100
52.8	100	100	100	100	100	100	100	100	100	100	100	100	100	100	100	100	100	99.9082	100	100	100	100	100	100	100	100	100	99.976	100	100	100	100	100	100	100	99.986	100
52.9	100	100	100	100	100	100	100	100	100	100	100	100	100	100	100	100	100	99.9076	100	100	100	100	100	100	100	100	100	99.9756	100	100	100	100	100	100	100	99.9858	100
53	100	100	100	100	100	100	100	100	100	100	100	100	100	100	100	100	100	99.907	100	100	100	100	100	100	100	100	100	99.9752	100	100	100	100	100	100	100	99.9856	100
53.1	100	100	100	100	100	100	100	100	100	100	100	100	100	100	100	100	100	99.9064	100	100	100	100	100	100	100	100	100	99.9747	100	100	100	100	100	100	100	99.9854	100
53.2	100	100	100	100	100	100	100	100	100	100	100	100	100	100	100	100	100	99.9058	100	100	100	100	100	100	100	100	100	99.9743	100	100	100	100	100	100	100	99.9852	100
53.3	100	100	100	100	100	100	100	100	100	100	100	100	100	100	100	100	100	99.9053	100	100	100	100	100	100	100	100	100	99.9739	100	100	100	100	100	100	100	99.985	100
53.4	100	100	100	100	100	100	100	100	100	100	100	100	100	100	100	100	100	99.9047	100	100	100	100	100	100	100	100	100	99.9734	100	100	100	100	100	100	100	99.9848	100
53.5	100	100	100	100	100	100	100	100	100	100	100	100	100	100	100	100	100	99.9041	100	100	100	100	100	100	100	100	100	99.973	100	100	100	100	100	100	100	99.9847	100
53.6	100	100	100	100	100	100	100	100	100	100	100	100	100	100	100	100	100	99.9031	100	100	100	100	100	100	100	100	100	99.9726	100	100	100	100	100	100	100	99.9845	100
53.7	100	100	100	100	100	100	100	100	100	100	100	100	100	100	100	100	100	99.9021	100	100	100	100	100	100	100	100	100	99.9721	100	100	100	100	100	100	100	99.9841	100
53.8	100	100	100	100	100	100	100	100	100	100	100	100	100	100	100	100	100	99.9014	100	100	100	100	100	100	100	100	100	99.9717	100	100	100	100	100	100	100	99.9838	100
53.9	100	100	100	100	100	100	100	100	100	100	100	100	100	100	100	100	100	99.9007	100	100	100	100	100	100	100	100	100	99.9713	100	100	100	100	100	100	100	99.9835	100
54	100	100	100	100	100	100	100	100	100	100	100	100	100	100	100	100	100	99.9	100	100	100	100	100	100	100	100	100	99.9708	100	100	100	100	100	100	100	99.9832	100
54.1	100	100	100	100	100	100	100	100	100	100	100	100	100	100	100	100	100	99.8992	100	100	100	100	100	100	100	100	100	99.9704	100	100	100	100	100	100	100	99.9828	100
54.2	100	100	100	100	100	100	100	100	100	100	100	100	100	100	100	100	100	99.8985	100	100	100	100	100	100	100	100	100	99.9699	100	100	100	100	100	100	100	99.9825	100
54.3	100	100	100	100	100	100	100	100	100	100	100	100	100	100	100	100	100	99.8978	100	100	100	100	100	100	100	100	100	99.9695	100	100	100	100	100	100	100	99.9822	100
54.4	100	100	100	100	100	100	100	100	100	100	100	100	100	100	100	100	100	99.897	100	100	100	100	100	100	100	100	100	99.9691	100	100	100	100	100	100	100	99.982	100
54.5	100	100	100	100	100	100	100	100	100	100	100	100	100	100	100	100	100	99.896	100	100	100	100	100	100	100	100	100	99.9686	100	100	100	100	100	100	100	99.9818	100
54.6	100	100	100	100	100	100	100	100	100	100	100	100	100	100	100	100	100	99.8952	100	100	100	100	100	100	100	100	100	99.9681	100	100	100	100	100	100	100	99.9816	100
54.7	100	100	100	100	100	100	100	100	100	100	100	100	100	100	100	100	100	99.8943	100	100	100	100	100	100	100	100	100	99.9677	100	100	100	100	100	100	100	99.9814	100
54.8	100	100	100	100	100	100	100	100	100	100	100	100	100	100	100	100	100	99.8935	100	100	100	100	100	100	100	100	100	99.9672	100	100	100	100	100	100	100	99.9812	100
54.9	100	100	100	100	100	100	100	100	100	100	100	100	100	100	100	100	100	99.8928	100	100	100	100	100	100	100	100	100	99.9667	100	100	100	100	100	100	100	99.981	100
55	100	100	100	100	100	100	100	100	100	100	100	100	100	100	100	100	100	99.892	100	100	100	100	100	100	100	100	100	99.9662	100	100	100	100	100	100	100	99.9808	100
55.1	100	100	100	100	100	100	100	100	100	100	100	100	100	100	100	100	100	99.8913	100	100	100	100	100	100	100	100	100	99.9657	100	100	100	100	100	100	100	99.9806	100
55.2	100	100	100	100	100	100	100	100	100	100	100	100	100	100	100	100	100	99.8906	100	100	100	100	100	100	100	100	100	99.9652	100	100	100	100	100	100	100	99.9804	100
55.3	100	100	100	100	100	100	100	100	100	100	100	100	100	100	100	100	100	99.8899	100	100	100	100	100	100	100	100	100	99.9647	100	100	100	100	100	100	100	99.9802	100
55.4	100	100	100	100	100	100	100	100	100	100	100	100	100	100	100	100	100	99.8892	100	100	100	100	100	100	100	100	100	99.9642	100	100	100	100	100	100	100	99.98	100
55.5	100	100	100	100	100	100	100	100	100	100	100	100	100	100	100	100	100	99.8886	100	100	100	100	100	100	100	100	100	99.9637	100	100	100	100	100	100	100	99.9797	100
55.6	100	100	100	100	100	100	100	100	100	100	100	100	100	100	100	100	100	99.888	100	100	100	100	100	100	100	100	100	99.9632	100	100	100	100	100	100	100	99.9795	100
55.7	100	100	100	100	100	100	100	100	100	100	100	100	100	100	100	100	100	99.8875	100	100	100	100	100	100	100	100	100	99.9627	100	100	100	100	100	100	100	99.9792	100
55.8	100	100	100	100	100	100	100	100	100	100	100	100	100	100	100	100	100	99.8869	100	100	100	100	100	100	100	100	100	99.9622	100	100	100	100	100	100	100	99.979	100
55.9	100	100	100	100	100	100	100	100	100	100	100	100	100	100	100	100	100	99.8863	100	100	100	100	100	100	100	100	100	99.9617	100	100	100	100	100	100	100	99.9788	100
56	100	100	100	100	100	100	100	100	100	100	100	100	100	100	100	100	100	99.8857	100	100	100	100	100	100	100	100	100	99.9611	100	100	100	100	100	100	100	99.9785	100
56.1	100	100	100	100	100	100	100	100	100	100	100	100	100	100	100	100	100	99.8851	100	100	100	100	100	100	100	100	100	99.9606	100	100	100	100	100	100	100	99.9783	100
56.2	100	100	100	100	100	100	100	100	100	100	100	100	100	100	100	100	100	99.8846	100	100	100	100	100	100	100	100	100	99.96	100	100	100	100	100	100	100	99.978	100
56.3	100	100	100	100	100	100	100	100	100	100	100	100	100	100	100	100	100	99.8837	100	100	100	100	100	100	100	100	100	99.9594	100	100	100	100	100	100	100	99.9778	100
56.4	100	100	100	100	100	100	100	100	100	100	100	100	100	100	100	100	100	99.883	100	100	100	100	100	100	100	100	100	99.9588	100	100	100	100	100	100	100	99.9776	100
56.5	100	100	100	100	100	100	100	100	100	100	100	100	100	100	100	100	100	99.8824	100	100	100	100	100	100	100	100	100	99.9582	100	100	100	100	100	100	100	99.9773	100
56.6	100	100	100	100	100	100	100	100	100	100	100	100	100	100	100	100	100	99.8816	100	100	100	100	100	100	100	100	100	99.9576	100	100	100	100	100	100	100	99.9771	100
56.7	100	100	100	100	100	100	100	100	100	100	100	100	100	100	100	100	100	99.8807	100	100	100	100	100	100	100	100	100	99.957	100	100	100	100	100	100	100	99.9769	100
56.8	100	100	100	100	100	100	100	100	100	100	100	100	100	100	100	100	100	99.88	100	100	100	100	100	100	100	100	100	99.9563	100	100	100	100	100	100	100	99.9767	100
56.9	100	100	100	100	100	100	100	100	100	100	100	100	100	100	100	100	100	99.8793	100	100	100	100	100	100	100	100	100	99.9557	100	100	100	100	100	100	100	99.9764	100
57	100	100	100	100	100	100	100	100	100	100	100	100	100	100	100	100	100	99.8786	100	100	100	100	100	100	100	100	100	99.9551	100	100	100	100	100	100	100	99.9762	100
57.1	100	100	100	100	100	100	100	100	100	100	100	100	100	100	100	100	100	99.878	100	100	100	100	100	100	100	100	100	99.9544	100	100	100	100	100	100	100	99.976	100
57.2	100	100	100	100	100	100	100	100	100	100	100	100	100	100	100	100	100	99.8773	100	100	100	100	100	100	100	100	100	99.9537	100	100	100	100	100	100	100	99.9757	100
57.3	100	100	100	100	100	100	100	100	100	100	100	100	100	100	100	100	100	99.8767	100	100	100	100	100	100	100	100	100	99.953	100	100	100	100	100	100	100	99.9754	100
57.4	100	100	100	100	100	100	100	100	100	100	100	100	100	100	100	100	100	99.8761	100	100	100	100	100	100	100	100	100	99.9523	100	100	100	100	100	100	100	99.9751	100
57.5	100	100	100	100	100	100	100	100	100	100	100	100	100	100	100	100	100	99.8755	100	100	100	100	100	100	100	100	100	99.9516	100	100	100	100	100	100	100	99.9748	100
57.6	100	100	100	100	100	100	100	100	100	100	100	100	100	100	100	100	100	99.8749	100	100	100	100	100	100	100	100	100	99.9509	100	100	100	100	100	100	100	99.9745	100
57.7	100	100	100	100	100	100	100	100	100	100	100	100	100	100	100	100	100	99.8742	100	100	100	100	100	100	100	100	100	99.9502	100	100	100	100	100	100	100	99.974	100
57.8	100	100	100	100	100	100	100	100	100	100	100	100	100	100	100	100	100	99.873	100	100	100	100	100	100	100	100	100	99.9495	100	100	100	100	100	100	100	99.9736	100
57.9	100	100	100	100	100	100	100	100	100	100	100	100	100	100	100	100	100	99.8721	100	100	100	100	100	100	100	100	100	99.9487	100	100	100	100	100	100	100	99.9729	100
58	100	100	100	100	100	100	100	100	100	100	100	100	100	100	100	100	100	99.8713	100	100	100	100	100	100	100	100	100	99.948	100	100	100	100	100	100	100	99.9721	100
58.1	100	100	100	100	100	100	100	100	100	100	100	100	100	100	100	100	100	99.8704	100	100	100	100	100	100	100	100	100	99.9473	100	100	100	100	100	100	100	99.9714	100
58.2	100	100	100	100	100	100	100	100	100	100	100	100	100	100	100	100	100	99.8695	100	100	100	100	100	100	100	100	100	99.9465	100	100	100	100	100	100	100	99.9705	100
58.3	100	100	100	100	100	100	100	100	100	100	100	100	100	100	100	100	100	99.8686	100	100	100	100	100	100	100	100	100	99.9457	100	100	100	100	100	100	100	99.9695	100
58.4	100	100	100	100	100	100	100	100	100	100	100	100	100	100	100	100	100	99.8676	100	100	100	100	100	100	100	100	100	99.9449	100	100	100	100	100	100	100	99.9686	100
58.5	100	100	100	100	100	100	100	100	100	100	100	100	100	100	100	100	100	99.8665	100	100	100	100	100	100	100	100	100	99.9441	100	100	100	100	100	100	100	99.968	100
58.6	100	100	100	100	100	100	100	100	100	100	100	100	100	100	100	100	100	99.8656	100	100	100	100	100	100	100	100	100	99.9432	100	100	100	100	100	100	100	99.9675	100
58.7	100	100	100	100	100	100	100	100	100	100	100	100	100	100	100	100	100	99.8648	100	100	100	100	100	100	100	100	100	99.9424	100	100	100	100	100	100	100	99.967	100
58.8	100	100	100	100	100	100	100	100	100	100	100	100	100	100	100	100	100	99.864	100	100	100	100	100	100	100	100	100	99.9416	100	100	100	100	100	100	100	99.9666	100
58.9	100	100	100	100	100	100	100	100	100	100	100	100	100	100	100	100	100	99.8633	100	100	100	100	100	100	100	100	100	99.9407	100	100	100	100	100	100	100	99.9662	100
59	100	100	100	100	100	100	100	100	100	100	100	100	100	100	100	100	100	99.8625	100	100	100	100	100	100	100	100	100	99.9399	100	100	100	100	100	100	100	99.9658	100
59.1	100	100	100	100	100	100	100	100	100	100	100	100	100	100	100	100	100	99.8618	100	100	100	100	100	100	100	100	100	99.939	100	100	100	100	100	100	100	99.9654	100
59.2	100	100	100	100	100	100	100	100	100	100	100	100	100	100	100	100	100	99.8611	100	100	100	100	100	100	100	100	100	99.9382	100	100	100	100	100	100	100	99.965	100
59.3	100	100	100	100	100	100	100	100	100	100	100	100	100	100	100	100	100	99.8603	100	100	100	100	100	100	100	100	100	99.9373	100	100	100	100	100	100	100	99.9646	100
59.4	100	100	100	100	100	100	100	100	100	100	100	100	100	100	100	100	100	99.8595	100	100	100	100	100	100	100	100	100	99.9365	100	100	100	100	100	100	100	99.9642	100
59.5	100	100	100	100	100	100	100	100	100	100	100	100	100	100	100	100	100	99.8586	100	100	100	100	100	100	100	100	100	99.9356	100	100	100	100	100	100	100	99.9638	100
59.6	100	100	100	100	100	100	100	100	100	100	100	100	100	100	100	100	100	99.8579	100	100	100	100	100	100	100	100	100	99.9347	100	100	100	100	100	100	100	99.9634	100
59.7	100	100	100	100	100	100	100	100	100	100	100	100	100	100	100	100	100	99.8571	100	100	100	100	100	100	100	100	100	99.9339	100	100	100	100	100	100	100	99.963	100
59.8	100	100	100	100	100	100	100	100	100	100	100	100	100	100	100	100	100	99.8564	100	100	100	100	100	100	100	100	100	99.933	100	100	100	100	100	100	100	99.9625	100
59.9	100	100	100	100	100	100	100	100	100	100	100	100	100	100	100	100	100	99.8557	100	100	100	100	100	100	100	100	100	99.9321	100	100	100	100	100	100	100	99.9617	100
60	100	100	100	100	100	100	100	100	100	100	100	100	100	100	100	100	100	99.855	100	100	100	100	100	100	100	100	100	99.9312	100	100	100	100	100	100	100	99.961	100
60.1	100	100	100	100	100	100	100	100	100	100	100	100	100	100	100	100	100	99.8544	100	100	100	100	100	100	100	100	100	99.9303	100	100	100	100	100	100	100	99.9606	100
60.2	100	100	100	100	100	100	100	100	100	100	100	100	100	100	100	100	100	99.8537	100	100	100	100	100	100	100	100	100	99.9293	100	100	100	100	100	100	100	99.9601	100
60.3	100	100	100	100	100	100	100	100	100	100	100	100	100	100	100	100	100	99.853	100	100	100	100	100	100	100	100	100	99.9284	100	100	100	100	100	100	100	99.9597	100
60.4	100	100	100	100	100	100	100	100	100	100	100	100	100	100	100	100	100	99.8522	100	100	100	100	100	100	100	100	100	99.9275	100	100	100	100	100	100	100	99.9593	100
60.5	100	100	100	100	100	100	100	100	100	100	100	100	100	100	100	100	100	99.8515	100	100	100	100	100	100	100	100	100	99.9265	100	100	100	100	100	100	100	99.9589	100
60.6	100	100	100	100	100	100	100	100	100	100	100	100	100	100	100	100	100	99.8508	100	100	100	100	100	100	100	100	100	99.9256	100	100	100	100	100	100	100	99.9585	100
60.7	100	100	100	100	100	100	100	100	100	100	100	100	100	100	100	100	100	99.8501	100	100	100	100	100	100	100	100	100	99.9247	100	100	100	100	100	100	100	99.9582	100
60.8	100	100	100	100	100	100	100	100	100	100	100	100	100	100	100	100	100	99.8494	100	100	100	100	100	100	100	100	100	99.9237	100	100	100	100	100	100	100	99.9578	100
60.9	100	100	100	100	100	100	100	100	100	100	100	100	100	100	100	100	100	99.8487	100	100	100	100	100	100	100	100	100	99.9227	100	100	100	100	100	100	100	99.9574	100
61	100	100	100	100	100	100	100	100	100	100	100	100	100	100	100	100	100	99.848	100	100	100	100	100	100	100	100	100	99.9218	100	100	100	100	100	100	100	99.957	100
61.1	100	100	100	100	100	100	100	100	100	100	100	100	100	100	100	100	100	99.8472	100	100	100	100	100	100	100	100	100	99.9208	100	100	100	100	100	100	100	99.9566	100
61.2	100	100	100	100	100	100	100	100	100	100	100	100	100	100	100	100	100	99.8464	100	100	100	100	100	100	100	100	100	99.9199	100	100	100	100	100	100	100	99.9563	100
61.3	100	100	100	100	100	100	100	100	100	100	100	100	100	100	100	100	100	99.8455	100	100	100	100	100	100	100	100	100	99.9189	100	100	100	100	100	100	100	99.9559	100
61.4	100	100	100	100	100	100	100	100	100	100	100	100	100	100	100	100	100	99.8446	100	100	100	100	100	100	100	100	100	99.918	100	100	100	100	100	100	100	99.9555	100
61.5	100	100	100	100	100	100	100	100	100	100	100	100	100	100	100	100	100	99.8436	100	100	100	100	100	100	100	100	100	99.917	100	100	100	100	100	100	100	99.9552	100
61.6	100	100	100	100	100	100	100	100	100	100	100	100	100	100	100	100	100	99.8425	100	100	100	100	100	100	100	100	100	99.916	100	100	100	100	100	100	100	99.9547	100
61.7	100	100	100	100	100	100	100	100	100	100	100	100	100	100	100	100	100	99.8415	100	100	100	100	100	100	100	100	100	99.9151	100	100	100	100	100	100	100	99.9543	100
61.8	100	100	100	100	100	100	100	100	100	100	100	100	100	100	100	100	100	99.8404	100	100	100	100	100	100	100	100	100	99.9141	100	100	100	100	100	100	100	99.9539	100
61.9	100	100	100	100	100	100	100	100	100	100	100	100	100	100	100	100	100	99.8393	100	100	100	100	100	100	100	100	100	99.9131	100	100	100	100	100	100	100	99.9535	100
62	100	100	100	100	100	100	100	100	100	100	100	100	100	100	100	100	100	99.8382	100	100	100	100	100	99.9999	100	100	100	99.912	100	100	100	100	100	100	100	99.953	100
62.1	100	100	100	100	100	100	100	100	100	100	100	100	100	100	100	100	100	99.8372	100	100	100	100	100	99.9998	100	100	100	99.911	100	100	100	100	100	100	100	99.9526	100
62.2	100	100	100	100	100	100	100	100	100	100	100	100	100	100	100	100	100	99.8362	100	100	100	100	100	99.9997	100	100	100	99.91	100	100	100	100	100	100	100	99.9521	100
62.3	100	100	100	100	100	100	100	100	100	100	100	100	100	100	100	100	100	99.8351	100	100	100	100	100	99.9996	100	100	100	99.9089	100	100	100	100	100	100	100	99.9517	100
62.4	100	100	100	100	100	100	100	100	100	100	100	100	100	100	100	100	100	99.834	100	100	100	100	100	99.9994	100	100	100	99.9078	100	100	100	100	100	100	100	99.9512	100
62.5	100	100	100	100	100	100	100	100	100	100	100	100	100	100	100	100	100	99.8328	100	100	100	100	100	99.9991	100	100	100	99.9066	100	100	100	100	100	100	100	99.9508	100
62.6	100	100	100	100	100	100	100	100	100	100	100	100	100	100	100	100	100	99.8315	100	100	100	100	100	99.9988	100	100	100	99.9054	100	100	100	100	100	100	100	99.9504	100
62.7	100	100	100	100	100	100	100	100	100	100	100	100	100	100	100	100	100	99.8303	100	100	100	100	100	99.9985	100	100	100	99.9042	100	100	100	100	100	100	100	99.9499	100
62.8	100	100	100	100	100	100	100	100	100	100	100	100	100	100	100	100	100	99.8291	100	100	100	100	100	99.9982	100	100	100	99.903	100	100	100	100	100	100	100	99.9494	100
62.9	100	100	100	100	100	100	100	100	100	100	100	100	100	100	100	100	100	99.828	100	100	100	100	100	99.9979	100	100	100	99.9018	100	100	100	100	100	100	100	99.949	100
63	100	100	100	100	100	100	100	100	100	100	100	100	100	100	100	100	100	99.8269	100	100	100	100	100	99.9976	100	100	100	99.9006	100	100	100	100	100	100	100	99.9484	100
63.1	100	100	100	100	100	100	100	100	100	100	100	100	100	100	100	100	100	99.8259	100	100	100	100	100	99.9974	100	100	100	99.8994	100	100	100	100	100	100	100	99.9479	100
63.2	100	100	100	100	100	100	100	100	100	100	100	100	100	100	100	100	100	99.825	100	100	100	100	100	99.9971	100	100	100	99.8981	100	100	100	100	100	100	100	99.9474	100
63.3	100	100	100	100	100	100	100	100	100	100	100	100	100	100	100	100	100	99.824	100	100	100	100	100	99.9968	100	100	100	99.8969	100	100	100	100	100	100	100	99.9469	100
63.4	100	100	100	100	100	100	100	100	100	100	100	100	100	100	100	100	100	99.8231	100	100	100	100	100	99.9967	100	100	100	99.8956	100	100	100	100	100	100	100	99.9464	100
63.5	100	100	100	100	100	100	100	100	100	100	100	100	100	100	100	100	100	99.8221	100	100	100	100	100	99.9966	100	100	100	99.8944	100	100	100	100	100	100	100	99.9459	100
63.6	100	100	100	100	100	100	100	100	100	100	100	100	100	100	100	100	100	99.821	100	100	100	100	100	99.9965	100	100	100	99.8931	100	100	100	100	100	100	100	99.9454	100
63.7	100	100	100	100	100	100	100	100	100	100	100	100	100	100	100	100	100	99.8199	100	100	100	100	100	99.9964	100	100	100	99.8916	100	100	100	100	100	100	100	99.9448	100
63.8	100	100	100	100	100	100	100	100	100	100	100	100	100	100	100	100	100	99.819	100	100	100	100	100	99.9963	100	100	100	99.8901	100	100	100	100	100	100	100	99.9443	100
63.9	100	100	100	100	100	100	100	100	100	100	100	100	100	100	100	100	100	99.818	100	100	100	100	100	99.9961	100	100	100	99.8887	100	100	100	100	100	100	100	99.9437	100
64	100	100	100	100	100	100	100	100	100	100	100	100	100	100	100	100	100	99.8171	100	100	100	100	100	99.996	100	100	100	99.8873	100	100	100	100	100	100	100	99.9432	100
64.1	100	100	100	100	100	100	100	100	100	100	100	100	100	100	100	100	100	99.8162	100	100	100	100	100	99.9959	100	100	100	99.8858	100	100	100	100	100	100	100	99.9426	100
64.2	100	100	100	100	100	100	100	100	100	100	100	100	100	100	100	100	100	99.8153	100	100	100	100	100	99.9958	100	100	100	99.8842	100	100	100	100	100	100	100	99.9421	100
64.3	100	100	100	100	100	100	100	100	100	100	100	100	100	100	100	100	100	99.8143	100	100	100	100	100	99.9957	100	100	100	99.8826	100	100	100	100	100	100	100	99.9415	100
64.4	100	100	100	100	100	100	100	100	100	100	100	100	100	100	100	100	100	99.8132	100	100	100	100	100	99.9954	100	100	100	99.8808	100	100	100	100	100	100	100	99.941	100
64.5	100	100	100	100	100	100	100	100	100	100	100	100	100	100	100	100	100	99.812	100	100	100	100	100	99.9951	100	100	100	99.8787	100	100	100	100	100	100	100	99.9404	100
64.6	100	100	100	100	100	100	100	100	100	100	100	100	100	100	100	100	100	99.811	100	100	100	100	100	99.9949	100	100	100	99.8766	100	100	100	100	100	100	100	99.9399	100
64.7	100	100	100	100	100	100	100	100	100	100	100	100	100	100	100	100	100	99.8099	100	100	100	100	100	99.9946	100	100	100	99.8748	100	100	100	100	100	100	100	99.9393	100
64.8	100	100	100	100	100	100	100	100	100	100	100	100	100	100	100	100	100	99.8088	100	100	100	100	100	99.9944	100	100	100	99.8731	100	100	100	100	100	100	100	99.9388	100
64.9	100	100	100	100	100	100	100	100	100	100	100	100	100	100	100	100	100	99.8075	100	100	100	100	100	99.9941	100	100	100	99.8713	100	100	100	100	100	100	100	99.9383	100
65	100	100	100	100	100	100	100	100	100	100	100	100	100	100	100	100	100	99.8067	100	100	100	100	100	99.9939	100	100	100	99.8695	100	100	100	100	100	100	100	99.9377	100
65.1	100	100	100	100	100	100	100	100	100	100	100	100	100	100	100	100	100	99.8059	100	100	100	100	100	99.9936	100	100	100	99.867	100	100	100	100	100	100	100	99.9372	100
65.2	100	100	100	100	100	100	100	100	100	100	100	100	100	100	100	100	100	99.8051	100	100	100	100	100	99.9934	100	100	100	99.865	100	100	100	100	100	100	100	99.9367	100
65.3	100	100	100	100	100	100	100	100	100	100	100	100	100	100	100	100	100	99.8043	100	100	100	100	100	99.9932	100	100	100	99.8628	100	100	100	100	100	100	100	99.9361	100
65.4	100	100	100	100	100	100	100	100	100	100	100	100	100	100	100	100	100	99.8035	100	100	100	100	100	99.993	100	100	100	99.8605	100	100	100	100	100	100	100	99.9356	100
65.5	100	100	100	100	100	100	100	100	100	100	100	100	100	100	100	100	100	99.8027	100	100	100	100	100	99.9928	100	100	100	99.858	100	100	100	100	100	100	100	99.9351	100
65.6	100	100	100	100	100	100	100	100	100	100	100	100	100	100	100	100	100	99.8019	100	100	100	100	100	99.9927	100	100	100	99.8551	100	100	100	100	100	100	100	99.9345	100
65.7	100	100	100	100	100	100	100	100	100	100	100	100	100	100	100	100	100	99.8011	100	100	100	100	100	99.9925	100	100	100	99.8523	100	100	100	100	100	100	100	99.934	100
65.8	100	100	100	100	100	100	100	100	100	100	100	100	100	100	100	100	100	99.8001	100	100	100	100	100	99.9923	100	100	100	99.8498	100	100	100	100	100	100	100	99.9335	100
65.9	100	100	100	100	100	100	100	100	100	100	100	100	100	100	100	100	100	99.7992	100	100	100	100	100	99.9922	100	100	100	99.8475	100	100	100	100	100	100	100	99.9329	100
66	100	100	100	100	100	100	100	100	100	100	100	100	100	100	100	100	100	99.7982	100	100	100	100	100	99.9921	100	100	100	99.8452	100	100	100	100	100	100	100	99.9324	100
66.1	100	100	100	100	100	100	100	100	100	100	100	100	100	100	100	100	100	99.7974	100	100	100	100	100	99.9919	100	100	100	99.8429	100	100	100	100	100	100	100	99.9318	100
66.2	100	100	100	100	100	100	100	100	100	100	100	100	100	100	100	100	100	99.7966	100	100	100	100	100	99.9918	100	100	100	99.8404	100	100	100	100	100	100	100	99.9312	100
66.3	100	100	100	100	100	100	100	100	100	100	100	100	100	100	100	100	100	99.7958	100	100	100	100	100	99.9916	100	100	100	99.838	100	100	100	100	100	100	100	99.9307	100
66.4	100	100	100	100	100	100	100	100	100	100	100	100	100	100	100	100	100	99.795	100	100	100	100	100	99.9915	100	100	100	99.8356	100	100	100	100	100	100	100	99.9301	100
66.5	100	100	100	100	100	100	100	100	100	100	100	100	100	100	100	100	100	99.7932	100	100	100	100	100	99.9914	100	100	100	99.8331	100	100	100	100	100	100	100	99.9296	100
66.6	100	100	100	100	100	100	100	100	100	100	100	100	100	100	100	100	100	99.7922	100	100	100	100	100	99.9913	100	100	100	99.8307	100	100	100	100	100	100	100	99.9291	100
66.7	100	100	100	100	100	100	100	100	100	100	100	100	100	100	100	100	100	99.7913	100	100	100	100	100	99.9912	100	100	100	99.8281	100	100	100	100	100	100	100	99.9286	100
66.8	100	100	100	100	100	100	100	100	100	100	100	100	100	100	100	100	100	99.7903	100	100	100	100	100	99.9911	100	100	100	99.8254	100	100	100	100	100	100	100	99.9281	100
66.9	100	100	100	100	100	100	100	100	100	100	100	100	100	100	100	100	100	99.7892	100	100	100	100	100	99.9909	100	100	100	99.8226	100	100	100	100	100	100	100	99.9275	100
67	100	100	100	100	100	100	100	100	100	100	100	100	100	100	100	100	100	99.7882	100	100	100	100	100	99.9908	100	100	100	99.8198	100	100	100	100	100	100	100	99.927	100
67.1	100	100	100	100	100	100	100	100	100	100	100	100	100	100	100	100	100	99.7871	100	100	100	100	100	99.9907	100	100	100	99.8168	100	100	100	100	100	100	100	99.9264	100
67.2	100	100	100	100	100	100	100	100	100	100	100	100	100	100	100	100	100	99.7859	100	100	100	100	100	99.9906	100	100	100	99.8138	100	100	100	100	100	100	100	99.9259	100
67.3	100	100	100	100	100	100	100	100	100	100	100	100	100	100	100	100	100	99.7844	100	100	100	100	100	99.9905	100	100	100	99.8105	100	100	100	100	100	100	100	99.9253	100
67.4	100	100	100	100	100	100	100	100	100	100	100	100	100	100	100	100	100	99.7831	100	100	100	100	100	99.9904	100	100	100	99.8072	100	100	100	100	100	100	100	99.9248	100
67.5	100	100	100	100	100	100	100	100	100	100	100	100	100	100	100	100	100	99.782	100	100	100	100	100	99.9903	100	100	100	99.8039	100	100	100	100	100	100	100	99.9242	100
67.6	100	100	100	100	100	100	100	100	100	100	100	100	100	100	100	100	100	99.781	100	100	100	100	100	99.9902	100	100	100	99.8007	100	100	100	100	100	100	100	99.9236	100
67.7	100	100	100	100	100	100	100	100	100	100	100	100	100	100	100	100	100	99.78	100	100	100	100	100	99.99	100	100	100	99.7974	100	100	100	100	100	100	100	99.9231	100
67.8	100	100	100	100	100	100	100	100	100	100	100	100	100	100	100	100	100	99.7789	100	100	100	100	100	99.9897	100	100	100	99.7942	100	100	100	100	100	100	100	99.9225	100
67.9	100	100	100	100	100	100	100	100	100	100	100	100	100	100	100	100	100	99.7778	100	100	100	100	100	99.9895	100	100	100	99.791	100	100	100	100	100	100	100	99.9219	100
68	100	100	100	100	100	100	100	100	100	100	100	100	100	100	100	100	100	99.7768	100	100	100	100	100	99.9892	100	100	100	99.7879	100	100	100	100	100	100	100	99.9213	100
68.1	100	100	100	100	100	100	100	100	100	100	100	100	100	100	100	100	100	99.7759	100	100	100	100	100	99.989	100	100	100	99.7844	100	100	100	100	100	100	100	99.9208	100
68.2	100	100	100	100	100	100	100	100	100	100	100	100	100	100	100	100	100	99.7749	100	100	100	100	100	99.9888	100	100	100	99.7805	100	100	100	100	100	100	100	99.9202	100
68.3	100	100	100	100	100	100	100	100	100	100	100	100	100	100	100	100	100	99.7739	100	100	100	100	100	99.9884	100	100	100	99.7768	100	100	100	100	100	100	100	99.9196	100
68.4	100	100	100	100	100	100	100	100	100	100	100	100	100	100	100	100	100	99.7729	100	100	100	100	100	99.9878	100	100	100	99.7729	100	100	100	100	100	100	100	99.919	100
68.5	100	100	100	100	100	100	100	100	100	100	100	100	100	100	100	100	100	99.772	100	100	100	100	100	99.9872	100	100	100	99.7689	100	100	100	100	100	100	100	99.9185	100
68.6	100	100	100	100	100	100	100	100	100	100	100	100	100	100	100	100	100	99.771	100	100	100	100	100	99.9868	100	100	100	99.7649	100	100	100	100	100	100	100	99.9179	100
68.7	100	100	100	100	100	100	100	100	100	100	100	100	100	100	100	100	100	99.7698	100	100	100	100	100	99.9863	100	100	100	99.7602	100	100	100	100	100	100	100	99.9174	100
68.8	100	100	100	100	100	100	100	100	100	100	100	100	100	100	100	100	100	99.7686	100	100	100	100	100	99.9859	100	100	100	99.7558	100	100	100	100	100	100	100	99.9168	100
68.9	100	100	100	100	100	100	100	100	100	100	100	100	100	100	100	100	100	99.7673	100	100	100	100	100	99.9855	100	100	100	99.7517	100	100	100	100	100	100	100	99.9162	100
69	100	100	100	100	100	100	100	100	100	100	100	100	100	100	100	100	100	99.7662	100	100	100	100	100	99.9851	100	100	100	99.7473	100	100	100	100	100	100	100	99.9156	100
69.1	100	100	100	100	100	100	100	100	100	100	100	100	100	100	100	100	100	99.7651	100	100	100	100	100	99.9846	100	100	100	99.7431	100	100	100	100	100	100	100	99.915	100
69.2	100	100	100	100	100	100	100	100	100	100	100	100	100	100	100	100	100	99.7641	100	100	100	100	100	99.984	100	100	100	99.7393	100	100	100	100	100	100	100	99.9145	100
69.3	100	100	100	100	100	100	100	100	100	100	100	100	100	100	100	100	100	99.7629	100	100	100	100	100	99.9834	100	100	100	99.7356	100	100	100	100	100	100	100	99.9139	100
69.4	100	100	100	100	100	100	100	100	100	100	100	100	100	100	100	100	100	99.7617	100	100	100	100	100	99.9827	100	100	100	99.731	100	100	100	100	100	100	100	99.9133	100
69.5	100	100	100	100	100	100	100	100	100	100	100	100	100	100	100	100	100	99.7603	100	100	100	100	100	99.9821	100	100	100	99.7268	100	100	100	100	100	100	100	99.9128	100
69.6	100	100	100	100	100	100	100	100	100	100	100	100	100	100	100	100	100	99.7589	100	100	100	100	100	99.9814	100	100	100	99.7229	100	100	100	100	100	100	100	99.9122	100
69.7	100	100	100	100	100	100	100	100	100	100	100	100	100	100	100	100	100	99.7577	100	100	100	100	100	99.9808	100	100	100	99.7189	100	100	100	100	100	100	100	99.9117	100
69.8	100	100	100	100	100	100	100	100	100	100	100	100	100	100	100	100	100	99.7565	100	100	100	100	100	99.9801	100	100	100	99.7146	100	100	100	100	100	100	100	99.9108	100
69.9	100	100	100	100	100	100	100	100	100	100	100	100	100	100	100	100	100	99.7553	100	100	100	100	100	99.9795	100	100	100	99.7107	100	100	100	100	100	100	100	99.9094	100
70	100	100	100	100	100	100	100	100	100	100	100	100	100	100	100	100	100	99.7541	100	100	100	100	100	99.9789	100	100	100	99.7068	100	100	100	100	100	100	100	99.9078	100
70.1	100	100	100	100	100	100	100	100	100	100	100	100	100	100	100	100	100	99.753	100	100	100	100	100	99.9782	100	100	100	99.7026	100	100	100	100	100	100	100	99.9064	100
70.2	100	100	100	100	100	100	100	100	100	100	100	100	100	100	100	100	100	99.7518	100	100	100	100	100	99.9776	100	100	100	99.6977	100	100	100	100	100	100	100	99.9052	100
70.3	100	100	100	100	100	100	100	100	100	100	100	100	100	100	100	100	100	99.7507	100	100	100	100	100	99.9769	100	100	100	99.6929	100	100	100	100	100	100	100	99.9041	100
70.4	100	100	100	100	100	100	100	100	100	100	100	100	100	100	100	100	100	99.7496	100	100	100	100	100	99.9763	100	100	100	99.6881	100	100	100	100	100	100	100	99.9031	100
70.5	100	100	100	100	100	100	100	100	100	100	100	100	100	100	100	100	100	99.7485	100	100	100	100	100	99.9756	100	100	100	99.6835	100	100	100	100	100	100	100	99.9022	100
70.6	100	100	100	100	100	100	100	100	100	100	100	100	100	100	100	100	100	99.7473	100	100	100	100	100	99.9752	100	100	100	99.6788	100	100	100	100	100	100	100	99.9012	100
70.7	100	100	100	100	100	100	100	100	100	100	100	100	100	100	100	100	100	99.7462	100	100	100	100	100	99.9747	100	100	100	99.674	100	100	100	100	100	100	100	99.9001	100
70.8	100	100	100	100	100	100	100	100	100	100	100	100	100	100	100	100	100	99.7451	100	100	100	100	100	99.9742	100	100	100	99.669	100	100	100	100	100	100	100	99.8992	100
70.9	100	100	100	100	100	100	100	100	100	100	100	100	100	100	100	100	100	99.7439	100	100	100	100	100	99.9737	100	100	100	99.6644	100	100	100	100	100	100	100	99.8984	100
71	100	100	100	100	100	100	100	100	100	100	100	100	100	100	100	100	100	99.7428	100	100	100	100	100	99.9733	100	100	100	99.6596	100	100	100	100	100	100	100	99.8976	100
71.1	100	100	100	100	100	100	100	100	100	100	100	100	100	100	100	100	100	99.7416	100	100	100	100	100	99.9728	100	100	100	99.6551	100	100	100	100	100	100	100	99.8967	100
71.2	100	100	100	100	100	100	100	100	100	100	100	100	100	100	100	100	100	99.7403	100	100	100	100	100	99.9723	100	100	100	99.6507	100	100	100	100	100	100	100	99.8959	100
71.3	100	100	100	100	100	100	100	100	100	100	100	100	100	100	100	100	100	99.7388	100	100	100	100	100	99.9719	100	100	100	99.6462	100	100	100	100	100	100	100	99.895	100
71.4	100	100	100	100	100	100	100	100	100	100	100	100	100	100	100	100	100	99.7374	100	100	100	100	100	99.9716	100	100	100	99.6415	100	100	100	100	100	100	100	99.8941	100
71.5	100	100	100	100	100	100	100	100	100	100	100	100	100	100	100	100	100	99.7361	100	100	100	100	100	99.9712	100	100	100	99.6363	100	100	100	100	100	100	100	99.8929	100
71.6	100	100	100	100	100	100	100	100	100	100	100	100	100	100	100	100	100	99.7347	100	100	100	100	100	99.9709	100	100	100	99.6313	100	100	100	100	100	100	100	99.8918	100
71.7	100	100	100	100	100	100	100	100	100	100	100	100	100	100	100	100	100	99.7331	100	100	100	100	100	99.9706	100	100	100	99.6263	100	100	100	100	100	100	100	99.891	100
71.8	100	100	100	100	100	100	100	100	100	100	100	100	100	100	100	100	100	99.7311	100	100	100	100	100	99.9702	100	100	100	99.621	100	100	100	100	100	100	100	99.8902	100
71.9	100	100	100	100	100	100	100	100	100	100	100	100	100	100	100	100	100	99.7297	100	100	100	100	100	99.9699	100	100	100	99.6159	100	100	100	100	100	100	100	99.8894	100
72	100	100	100	100	100	100	100	100	100	100	100	100	100	100	100	100	100	99.7283	100	100	100	100	100	99.9695	100	100	100	99.6107	100	100	100	100	100	100	100	99.8886	100
72.1	100	100	100	100	100	100	100	100	100	100	100	100	100	100	100	100	100	99.7269	100	100	100	100	100	99.9689	100	100	100	99.6057	100	100	100	100	100	100	100	99.8878	100
72.2	100	100	100	100	100	100	100	100	100	100	100	100	100	100	100	100	100	99.7254	100	100	100	100	100	99.9684	100	100	100	99.6006	100	100	100	100	100	100	100	99.887	100
72.3	100	100	100	100	100	100	100	100	100	100	100	100	100	100	100	100	100	99.7237	100	100	100	100	100	99.9678	100	100	100	99.5955	100	100	100	100	100	100	100	99.8862	100
72.4	100	100	100	100	100	100	100	100	100	100	100	100	100	100	100	100	100	99.722	100	100	100	100	100	99.9673	100	100	100	99.5896	100	100	100	100	100	100	100	99.8854	100
72.5	100	100	100	100	100	100	100	100	100	100	100	100	100	100	100	100	100	99.7206	100	100	100	100	100	99.9668	100	100	100	99.5844	100	100	100	100	100	100	100	99.8846	100
72.6	100	100	100	100	100	100	100	100	100	100	100	100	100	100	100	100	100	99.7191	100	100	100	100	100	99.9662	100	100	100	99.579	100	100	100	100	100	100	100	99.8837	100
72.7	100	100	100	100	100	100	100	100	100	100	100	100	100	100	100	100	100	99.7174	100	100	100	100	100	99.9657	100	100	100	99.5738	100	100	100	100	100	100	100	99.8829	100
72.8	100	100	100	100	100	100	100	100	100	100	100	100	100	100	100	100	100	99.7158	100	100	100	100	100	99.9653	100	100	100	99.5683	100	100	100	100	100	100	100	99.8821	100
72.9	100	100	100	100	100	100	100	100	100	100	100	100	100	100	100	100	100	99.7143	100	100	100	100	100	99.9646	100	100	100	99.5631	100	100	100	100	100	100	100	99.8813	100
73	100	100	100	100	100	100	100	100	100	100	100	100	100	100	100	100	100	99.713	100	100	100	100	100	99.9641	100	100	100	99.5576	100	100	100	100	100	100	100	99.8804	100
73.1	100	100	100	100	100	100	100	100	100	100	100	100	100	100	100	100	100	99.7117	100	100	100	100	100	99.9635	100	100	100	99.5518	100	100	100	100	100	100	100	99.8795	100
73.2	100	100	100	100	100	100	100	100	100	100	100	100	100	100	100	100	100	99.7105	100	100	100	100	100	99.963	100	100	100	99.5459	100	100	100	100	100	100	100	99.8787	100
73.3	100	100	100	100	100	100	100	100	100	100	100	100	100	100	100	100	100	99.7092	100	100	100	100	100	99.9626	100	100	100	99.5397	100	100	100	100	100	100	100	99.8779	100
73.4	100	100	100	100	100	100	100	100	100	100	100	100	100	100	100	100	100	99.708	100	100	100	100	100	99.9621	100	100	100	99.5327	100	100	100	100	100	100	100	99.877	100
73.5	100	100	100	100	100	100	100	100	100	100	100	100	100	100	100	100	100	99.7065	100	100	100	100	100	99.9616	100	100	100	99.5263	100	100	100	100	100	100	100	99.8761	100
73.6	100	100	100	100	100	100	100	100	100	100	100	100	100	100	100	100	100	99.7049	100	100	100	100	100	99.9611	100	100	100	99.5209	100	100	100	100	100	100	100	99.8751	100
73.7	100	100	100	100	100	100	100	100	100	100	100	100	100	100	100	100	100	99.7035	100	100	100	100	100	99.9606	100	100	100	99.5153	100	100	100	100	100	100	100	99.8742	100
73.8	100	100	100	100	100	100	100	100	100	100	100	100	100	100	100	100	100	99.7021	100	100	100	100	100	99.9601	100	100	100	99.51	100	100	100	100	100	100	100	99.8732	100
73.9	100	100	100	100	100	100	100	100	100	100	100	100	100	100	100	100	100	99.7006	100	100	100	100	100	99.9595	100	100	100	99.5048	100	100	100	100	100	100	100	99.8723	100
74	100	100	100	100	100	100	100	100	100	100	100	100	100	100	100	100	100	99.6992	100	100	100	100	100	99.9589	100	100	100	99.4994	100	100	100	100	100	100	100	99.8713	100
74.1	100	100	100	100	100	100	100	100	100	100	100	100	100	100	100	100	100	99.6978	100	100	100	100	100	99.9583	100	100	100	99.4936	100	100	100	100	100	100	100	99.8704	100
74.2	100	100	100	100	100	100	100	100	100	100	100	100	100	100	100	100	100	99.6961	100	100	100	100	100	99.9577	100	100	100	99.4878	100	100	100	100	100	100	100	99.8695	100
74.3	100	100	100	100	100	100	100	100	100	100	100	100	100	100	100	100	100	99.6943	100	100	100	100	100	99.9571	100	100	100	99.4814	100	100	100	100	100	100	100	99.8685	100
74.4	100	100	100	100	100	100	100	100	100	100	100	100	100	100	100	100	100	99.6927	100	100	100	100	100	99.9565	100	100	100	99.4751	100	100	100	100	100	100	100	99.8676	100
74.5	100	100	100	100	100	100	100	100	100	100	100	100	100	100	100	100	100	99.691	100	100	100	100	100	99.9559	100	100	100	99.4693	100	100	100	100	100	100	100	99.8667	100
74.6	100	100	100	100	100	100	100	100	100	100	100	100	100	100	100	100	100	99.6894	100	100	100	100	100	99.9553	100	100	100	99.4626	100	100	100	100	100	100	100	99.8658	100
74.7	100	100	100	100	100	100	100	100	100	100	100	100	100	100	100	100	100	99.6878	100	100	100	100	100	99.9546	100	100	100	99.4566	100	100	100	100	100	100	100	99.8649	100
74.8	100	100	100	100	100	100	100	100	100	100	100	100	100	100	100	100	100	99.6863	100	100	100	100	100	99.9539	100	100	100	99.4503	100	100	100	100	100	100	100	99.8639	100
74.9	100	100	100	100	100	100	100	100	100	100	100	100	100	100	100	100	100	99.685	100	100	100	100	100	99.9532	100	100	100	99.4432	100	100	100	100	100	100	100	99.863	100
75	100	100	100	100	100	100	100	100	100	100	100	100	100	100	100	100	100	99.6837	100	100	100	100	100	99.9525	100	100	100	99.4358	100	100	100	100	100	100	100	99.8621	100
75.1	100	100	100	100	100	100	100	100	100	100	100	100	100	100	100	100	100	99.6823	100	100	100	100	100	99.9517	100	100	100	99.4289	100	100	100	100	100	100	100	99.8612	100
75.2	100	100	100	100	100	100	100	100	100	100	100	100	100	100	100	100	100	99.6809	100	100	100	99.9999	100	99.951	100	100	100	99.422	100	100	100	100	100	100	100	99.8602	100
75.3	100	100	100	100	100	100	100	100	100	100	100	100	100	100	100	100	100	99.6794	100	100	100	99.9999	100	99.9504	100	100	100	99.4149	100	100	100	100	100	100	100	99.8593	100
75.4	100	100	100	100	100	100	100	100	100	100	100	100	100	100	100	100	100	99.678	100	100	100	99.9998	100	99.9497	100	100	100	99.4078	100	100	100	100	100	100	100	99.8583	100
75.5	100	100	100	100	100	100	100	100	100	100	100	100	100	100	100	100	100	99.6766	100	100	100	99.9998	100	99.9491	100	100	100	99.401	100	100	100	100	100	100	100	99.8574	100
75.6	100	100	100	100	100	100	100	100	100	100	100	100	100	100	100	100	100	99.6752	100	100	100	99.9997	100	99.9484	100	100	100	99.3945	100	100	100	100	100	100	100	99.8564	100
75.7	100	100	100	100	100	100	100	100	100	100	100	100	100	100	100	100	100	99.6737	100	100	100	99.9996	100	99.9476	100	100	100	99.3881	100	100	100	100	100	100	100	99.8554	100
75.8	100	100	100	100	100	100	100	100	100	100	100	100	100	100	100	100	100	99.6721	100	100	100	99.9995	100	99.9467	100	100	100	99.3818	100	100	100	100	100	100	100	99.8545	100
75.9	100	100	100	100	100	100	100	100	100	100	100	100	100	100	100	100	100	99.6707	100	100	100	99.9994	100	99.9459	100	100	100	99.3751	100	100	100	100	100	100	100	99.8535	100
76	100	100	100	100	100	100	100	100	100	100	100	100	100	100	100	100	100	99.6693	100	100	100	99.9993	100	99.9449	100	100	100	99.3686	100	100	100	100	100	100	100	99.8526	100
76.1	100	100	100	100	100	100	100	100	100	100	100	100	100	100	100	100	100	99.6678	100	100	100	99.9992	100	99.9439	100	100	100	99.3623	100	100	100	100	100	100	100	99.8517	100
76.2	100	100	100	100	100	100	100	100	100	100	100	100	100	100	100	100	100	99.6664	100	100	100	99.9991	100	99.9429	100	100	100	99.3559	100	100	100	100	100	100	100	99.8508	100
76.3	100	100	100	100	100	100	100	100	100	100	100	100	100	100	100	100	100	99.6649	100	100	100	99.9989	100	99.9419	100	100	100	99.3491	100	100	100	100	100	100	100	99.8499	100
76.4	100	100	100	100	100	100	100	100	100	100	100	100	100	100	100	100	100	99.6634	100	100	100	99.9987	100	99.9409	100	100	100	99.3421	100	100	100	100	100	100	100	99.8486	100
76.5	100	100	100	100	100	100	100	100	100	100	100	100	100	100	100	100	100	99.6616	100	100	100	99.9985	100	99.9399	100	100	100	99.3353	100	100	100	100	100	100	100	99.8474	100
76.6	100	100	100	100	100	100	100	100	100	100	100	100	100	100	100	100	100	99.6594	100	100	100	99.9983	100	99.9389	100	100	100	99.3283	100	100	100	100	100	100	100	99.8465	100
76.7	100	100	100	100	100	100	100	100	100	100	100	100	100	100	100	100	100	99.6574	100	100	100	99.998	100	99.9379	100	100	100	99.3215	100	100	100	100	100	100	100	99.8457	100
76.8	100	100	100	100	100	100	100	100	100	100	100	100	100	100	100	100	100	99.6557	100	100	100	99.9976	100	99.9369	100	100	100	99.3141	100	100	100	100	100	100	100	99.8449	100
76.9	100	100	100	100	100	100	100	100	100	100	100	100	100	100	100	100	100	99.6541	100	100	100	99.9971	100	99.936	100	100	100	99.3073	100	100	100	100	100	100	100	99.8441	100
77	100	100	100	100	100	100	100	100	100	100	100	100	100	100	100	100	100	99.652	100	100	100	99.9966	100	99.935	100	100	100	99.3004	100	100	100	100	100	100	100	99.8431	100
77.1	100	100	100	100	100	100	100	100	100	100	100	100	100	100	100	100	100	99.6501	100	100	100	99.996	100	99.934	100	100	100	99.2937	100	100	100	100	100	100	100	99.8421	100
77.2	100	100	100	100	100	100	100	100	100	100	100	100	100	100	100	100	100	99.6483	100	100	100	99.9953	100	99.9329	100	100	100	99.2866	100	100	100	100	100	100	100	99.841	100
77.3	100	100	100	100	100	100	100	100	100	100	100	100	100	100	100	100	100	99.6467	100	100	100	99.9946	100	99.9321	100	100	100	99.2793	100	100	100	100	100	100	100	99.84	100
77.4	100	100	100	100	100	100	100	100	100	100	100	100	100	100	100	100	100	99.6452	100	100	100	99.9937	100	99.9314	100	100	100	99.2722	100	100	100	100	100	100	100	99.8391	100
77.5	100	100	100	100	100	100	100	100	100	100	100	100	100	100	100	100	100	99.6436	100	100	100	99.9927	100	99.9306	100	100	100	99.2651	100	100	100	100	100	100	100	99.8382	100
77.6	100	100	100	100	100	100	100	100	100	100	100	100	100	100	100	100	100	99.6421	100	100	100	99.9915	100	99.9298	100	100	100	99.2579	100	100	100	100	100	100	100	99.8372	100
77.7	100	100	100	100	100	100	100	100	100	100	100	100	100	100	100	100	100	99.6406	100	100	100	99.9903	100	99.9291	100	100	100	99.2501	100	100	100	100	100	100	100	99.8363	100
77.8	100	100	100	100	100	100	100	100	100	100	100	100	100	100	100	100	100	99.639	100	100	100	99.989	100	99.9283	100	100	100	99.2421	100	100	100	100	100	100	100	99.8354	100
77.9	100	100	100	100	100	100	100	100	100	100	100	100	100	100	100	100	100	99.6371	100	100	100	99.9875	100	99.9274	100	100	100	99.2339	100	100	100	100	100	100	100	99.8344	100
78	100	100	100	100	100	100	100	100	100	100	100	100	100	100	100	100	100	99.6351	100	100	100	99.9857	100	99.9265	100	100	100	99.2251	100	100	100	100	100	100	100	99.8335	100
78.1	100	100	100	100	100	100	100	100	100	100	100	100	100	100	100	100	100	99.6333	100	100	100	99.9836	100	99.9256	100	100	100	99.2175	100	100	100	100	100	100	100	99.8325	100
78.2	100	100	100	100	100	100	100	100	100	100	100	100	100	100	100	100	100	99.6315	100	100	100	99.9815	100	99.9246	100	100	100	99.2104	100	100	100	100	100	100	100	99.8316	100
78.3	100	100	100	100	100	100	100	100	100	100	100	100	100	100	100	100	100	99.6299	100	100	100	99.9792	100	99.9237	100	100	100	99.2033	100	100	100	100	100	100	100	99.8307	100
78.4	100	100	100	100	100	100	100	100	100	100	100	100	100	100	100	100	100	99.6283	100	100	100	99.9769	100	99.9228	100	100	100	99.196	100	100	100	100	100	100	100	99.8298	100
78.5	100	100	100	100	100	100	100	100	100	100	100	100	100	100	100	100	100	99.6268	100	100	100	99.9743	100	99.9219	100	100	100	99.1883	100	100	100	100	100	100	100	99.8288	100
78.6	100	100	100	100	100	100	100	100	100	100	100	100	100	100	100	100	100	99.6253	100	100	100	99.9716	100	99.9211	100	100	100	99.1808	100	100	100	100	100	100	100	99.8279	100
78.7	100	100	100	100	100	100	100	100	100	100	100	100	100	100	100	100	100	99.6237	100	100	100	99.9672	100	99.9202	100	100	100	99.1731	100	100	100	100	100	100	100	99.827	100
78.8	100	100	100	100	100	100	100	100	100	100	100	100	100	100	100	100	100	99.6222	100	100	100	99.9625	100	99.9193	100	100	100	99.1649	100	100	100	100	100	100	100	99.8259	100
78.9	100	100	100	100	100	100	100	100	100	100	100	100	100	100	100	100	100	99.6206	100	100	100	99.9576	100	99.9185	100	100	100	99.157	100	100	100	100	100	100	100	99.8248	100
79	100	100	100	100	100	100	100	100	100	100	100	100	100	100	100	100	100	99.619	100	100	100	99.952	100	99.9177	100	100	100	99.1492	100	100	100	100	100	100	100	99.8235	100
79.1	100	100	100	100	100	100	100	100	100	100	100	100	100	100	100	100	100	99.617	100	100	100	99.9455	100	99.9169	100	100	100	99.1413	100	100	100	100	100	100	100	99.8223	100
79.2	100	100	100	100	100	100	100	100	100	100	100	100	100	100	100	100	100	99.6149	100	100	100	99.9391	100	99.916	100	100	100	99.1338	100	100	100	100	100	100	100	99.8212	100
79.3	100	100	100	100	100	100	100	100	100	100	100	100	100	100	100	100	100	99.613	100	100	100	99.9324	100	99.9148	100	100	100	99.1256	100	100	100	100	100	100	100	99.8201	100
79.4	100	100	100	100	100	100	100	100	100	100	100	100	100	100	100	100	100	99.6112	100	100	100	99.9238	100	99.9137	100	100	100	99.1173	100	100	100	100	100	100	100	99.819	100
79.5	100	100	100	100	100	100	100	100	100	100	100	100	100	100	100	100	100	99.6094	100	100	100	99.9155	100	99.9125	100	100	100	99.1092	100	100	100	100	100	100	100	99.8176	100
79.6	100	100	100	100	100	100	100	100	100	100	100	100	100	100	100	100	100	99.6074	100	100	100	99.9045	100	99.9115	100	100	100	99.1012	100	100	100	100	100	100	100	99.8163	100
79.7	100	100	100	100	100	100	100	100	100	100	100	100	100	100	100	100	100	99.6055	100	100	100	99.8916	100	99.9105	100	100	100	99.0931	100	100	100	100	100	100	100	99.815	100
79.8	100	100	100	100	100	100	100	100	100	100	100	100	100	100	100	100	100	99.6036	100	100	100	99.8786	100	99.9095	100	100	100	99.0852	100	100	100	100	100	100	100	99.8137	100
79.9	100	100	100	100	100	100	100	100	100	100	100	100	100	100	100	100	100	99.6019	100	100	100	99.864	100	99.9083	100	100	100	99.0774	100	100	100	100	100	100	100	99.8125	100
80	100	100	100	100	100	100	100	100	100	100	100	100	100	100	100	100	100	99.6001	100	100	100	99.8492	100	99.9071	100	100	100	99.0691	100	100	100	100	100	100	100	99.8113	100
80.1	100	100	100	100	100	100	100	100	100	100	100	100	100	100	100	100	100	99.5983	100	100	100	99.8321	100	99.9059	100	100	100	99.0608	100	100	100	100	100	100	100	99.8099	100
80.2	100	100	100	100	100	100	100	100	100	100	100	100	100	100	100	100	100	99.5966	100	100	100	99.8125	100	99.9047	100	100	100	99.0526	100	100	100	100	100	100	100	99.8084	100
80.3	100	100	100	100	100	100	100	100	100	100	100	100	100	100	100	100	100	99.5948	100	100	100	99.7921	100	99.9036	100	100	100	99.0442	100	100	100	100	100	100	100	99.8072	100
80.4	100	100	100	100	100	100	100	100	100	100	100	100	100	100	100	100	100	99.5929	100	100	100	99.7705	100	99.9022	100	100	100	99.0345	100	100	100	100	100	100	100	99.8059	99.9999
80.5	100	100	100	100	100	100	100	100	100	100	100	100	100	100	100	100	100	99.5908	100	100	100	99.7489	100	99.9008	100	100	100	99.0243	100	100	100	100	100	100	100	99.8046	99.9999
80.6	100	100	100	100	100	100	100	100	100	100	100	100	100	100	100	100	100	99.5889	100	100	100	99.7252	100	99.8995	100	100	100	99.0154	100	100	100	100	100	100	100	99.8032	99.9999
80.7	100	100	100	100	100	100	100	100	100	100	100	100	100	100	100	100	100	99.5869	100	100	100	99.7013	100	99.8981	100	100	100	99.0048	100	100	100	100	100	100	100	99.8019	99.9999
80.8	100	100	100	100	100	100	100	100	100	100	100	100	100	100	100	100	100	99.585	100	100	100	99.6774	100	99.8968	100	100	100	98.994	100	100	100	100	100	100	100	99.8005	99.9999
80.9	100	100	100	100	100	100	100	100	100	100	100	100	100	100	100	100	100	99.5834	100	100	100	99.6489	100	99.8954	100	100	100	98.9839	100	100	100	100	100	100	100	99.799	99.9999
81	100	100	100	100	100	100	100	100	100	100	100	100	100	100	100	100	100	99.5818	100	100	100	99.6165	100	99.894	100	100	100	98.9743	100	100	100	100	100	100	100	99.7976	99.9999
81.1	100	100	100	100	100	100	100	100	100	100	100	100	100	100	100	100	100	99.5803	100	100	100	99.5833	100	99.8917	100	100	100	98.9642	100	100	100	100	100	100	100	99.7952	99.9999
81.2	100	100	100	100	100	100	100	100	100	100	100	100	100	100	100	100	100	99.5788	100	100	100	99.5465	100	99.89	100	100	100	98.9547	100	100	100	100	100	100	100	99.7935	99.9999
81.3	100	100	100	100	100	100	100	100	100	100	100	100	100	100	100	100	100	99.5773	100	100	100	99.5069	100	99.8883	100	100	100	98.9449	100	100	100	100	100	100	100	99.7916	99.9999
81.4	100	100	100	100	100	100	100	100	100	100	100	100	100	100	100	100	100	99.5756	100	100	100	99.4697	100	99.8866	100	100	100	98.9357	100	100	100	100	100	100	100	99.7897	99.9999
81.5	100	100	100	100	100	100	100	100	100	100	100	100	100	100	100	100	100	99.5739	100	100	100	99.4322	100	99.8849	100	100	100	98.9268	100	100	100	100	100	100	100	99.7869	99.9999
81.6	100	100	100	100	100	100	100	100	100	100	100	100	100	100	100	100	100	99.572	100	100	100	99.3956	100	99.8831	100	100	100	98.917	100	100	100	100	100	100	100	99.7849	99.9998
81.7	100	100	100	100	100	100	100	100	100	100	100	100	100	100	100	100	100	99.5698	100	100	100	99.3552	100	99.8812	100	100	100	98.9056	100	100	100	100	100	100	100	99.7828	99.9997
81.8	100	100	100	100	100	100	100	100	100	100	100	100	100	100	100	100	100	99.5677	100	100	100	99.315	100	99.8799	100	100	100	98.8943	100	100	100	100	100	100	100	99.7808	99.9996
81.9	100	100	100	100	100	100	100	100	100	100	100	100	100	100	100	100	100	99.5658	100	100	100	99.2746	100	99.8784	100	100	100	98.8841	100	100	100	100	100	100	100	99.7788	99.9995
82	100	100	100	100	100	100	100	100	100	100	100	100	100	100	100	100	100	99.5639	100	100	100	99.232	100	99.8767	100	100	100	98.8747	99.9999	100	100	100	100	100	100	99.7769	99.9994
82.1	100	100	100	100	100	100	100	100	100	100	100	100	100	100	100	100	100	99.5618	100	100	100	99.1901	100	99.8754	100	100	100	98.8656	99.9999	100	100	100	100	100	100	99.7738	99.9992
82.2	100	100	100	100	100	100	100	100	100	100	100	100	100	100	100	100	100	99.5598	100	100	100	99.1508	100	99.8741	100	100	100	98.8555	99.9999	100	100	100	100	100	100	99.7716	99.9991
82.3	100	100	100	100	100	100	100	100	100	100	100	100	100	100	100	100	100	99.558	100	100	100	99.1132	100	99.873	100	100	100	98.8451	99.9999	100	100	100	100	100	100	99.7698	99.9989
82.4	100	100	100	100	100	100	100	100	100	100	100	100	100	100	100	100	100	99.5561	100	100	100	99.0771	100	99.8715	100	100	100	98.8345	99.9998	100	100	100	100	100	100	99.7679	99.9988
82.5	100	100	100	100	100	100	100	100	100	100	100	100	100	100	100	100	100	99.5542	100	100	100	99.04	100	99.8696	100	100	100	98.8248	99.9998	100	100	100	100	100	100	99.7661	99.9986
82.6	100	100	100	100	100	100	100	100	100	100	100	100	100	100	100	100	100	99.5521	100	100	100	99.0014	100	99.8674	100	100	100	98.815	99.9997	100	100	100	100	100	100	99.7642	99.9984
82.7	100	100	100	100	100	100	100	100	100	100	100	100	100	100	100	100	100	99.55	100	100	100	98.9636	100	99.866	100	100	100	98.8049	99.9997	100	100	100	100	100	100	99.7622	99.9982
82.8	100	100	100	100	100	100	100	100	100	100	100	100	100	100	100	100	100	99.5478	100	100	100	98.9263	100	99.8648	100	100	100	98.7944	99.9996	100	100	100	100	100	100	99.7596	99.9978
82.9	100	100	100	100	100	100	100	100	100	100	100	100	100	100	100	100	100	99.5457	100	100	100	98.8889	100	99.8635	100	100	100	98.7834	99.9994	100	100	100	100	100	100	99.7566	99.9973
83	100	100	100	100	100	100	100	100	100	100	100	100	100	100	100	100	100	99.5436	100	100	100	98.8508	100	99.8623	100	100	100	98.7733	99.9992	100	100	100	100	100	100	99.7535	99.9966
83.1	100	100	100	100	100	100	100	100	100	100	100	100	100	100	100	100	100	99.5417	100	100	100	98.8109	100	99.861	100	100	99.9999	98.7627	99.9985	100	100	100	100	100	100	99.749	99.9958
83.2	100	100	100	100	100	100	100	100	100	100	100	100	100	100	100	100	100	99.5396	100	100	100	98.7745	100	99.8598	100	100	99.9999	98.7517	99.9983	100	100	100	100	100	100	99.7457	99.995
83.3	100	100	100	100	100	100	100	100	100	100	100	100	100	100	100	100	100	99.5375	100	100	100	98.7358	100	99.8586	100	100	99.9999	98.741	99.9979	100	100	100	100	100	100	99.7426	99.9942
83.4	100	100	100	100	100	100	100	100	100	100	100	100	100	100	100	100	100	99.5352	100	100	100	98.7009	100	99.8574	100	100	99.9999	98.7287	99.9976	100	100	100	100	100	100	99.7401	99.9932
83.5	100	100	100	100	100	100	100	100	100	100	100	100	100	100	100	100	100	99.5326	100	100	100	98.6656	100	99.8561	100	100	99.9999	98.7168	99.9971	100	100	100	100	100	100	99.7376	99.992
83.6	100	100	100	100	100	100	100	100	100	100	100	100	100	100	100	100	100	99.53	100	100	100	98.6303	100	99.8548	100	100	99.9998	98.705	99.996	100	100	100	100	100	100	99.7347	99.9909
83.7	100	100	100	100	100	100	100	100	100	100	100	100	100	100	100	100	100	99.5278	100	100	100	98.5935	100	99.8535	100	100	99.9998	98.6935	99.9947	100	100	100	100	100	100	99.7317	99.9898
83.8	100	100	100	100	100	100	100	100	100	100	100	100	100	100	100	100	100	99.5254	100	100	100	98.557	100	99.8522	100	100	99.9998	98.682	99.9941	100	100	100	100	100	100	99.7289	99.9885
83.9	100	100	100	100	100	100	100	100	100	100	100	100	100	100	100	100	100	99.5231	100	100	100	98.5193	100	99.851	100	100	99.9998	98.6702	99.9934	100	100	100	100	100	100	99.726	99.9863
84	100	100	100	100	100	100	100	100	100	100	100	100	100	100	100	100	100	99.5207	100	100	100	98.4852	100	99.8497	100	100	99.9998	98.6577	99.9927	100	100	100	100	100	100	99.723	99.9846
84.1	100	100	100	100	100	100	100	100	100	100	100	100	100	100	100	100	100	99.5184	100	100	100	98.4503	100	99.8485	100	100	99.9997	98.6449	99.9919	100	100	100	100	100	100	99.7198	99.9828
84.2	100	100	100	100	100	100	100	100	100	100	100	100	100	100	100	100	100	99.5161	100	100	100	98.4166	100	99.8472	100	100	99.9997	98.6319	99.991	100	100	100	100	100	100	99.7163	99.9809
84.3	100	100	100	100	100	100	100	100	100	100	100	100	100	100	100	100	100	99.5136	100	100	100	98.3827	100	99.8458	100	100	99.9997	98.6196	99.9901	100	100	100	100	100	100	99.7124	99.9787
84.4	100	100	100	100	100	100	100	100	100	100	100	100	100	100	100	100	100	99.5108	100	100	100	98.3465	100	99.8444	100	100	99.9997	98.6072	99.9891	100	100	100	100	100	100	99.709	99.9763
84.5	100	100	100	100	100	100	100	100	100	100	100	100	100	100	100	100	100	99.5078	100	100	100	98.3099	100	99.843	100	100	99.9996	98.5939	99.9871	100	100	100	100	100	100	99.7046	99.9738
84.6	100	100	100	100	100	100	100	100	100	100	100	100	100	100	100	100	100	99.5048	100	100	100	98.2758	99.9999	99.8416	100	100	99.9996	98.5803	99.9849	100	100	100	100	100	100	99.701	99.9707
84.7	100	100	100	100	100	100	100	100	100	100	100	100	100	100	100	100	100	99.5023	100	100	100	98.2412	99.9999	99.8392	100	100	99.9996	98.5672	99.9832	100	100	100	100	100	100	99.6958	99.9672
84.8	100	100	100	100	100	100	100	100	100	100	100	100	100	100	100	100	100	99.5	100	100	100	98.2053	99.9998	99.8368	100	100	99.9996	98.553	99.9809	100	100	100	100	100	100	99.6913	99.9636
84.9	100	100	100	100	100	100	100	100	100	100	100	100	100	100	100	100	100	99.4979	100	100	100	98.1696	99.9997	99.8346	100	100	99.9995	98.5393	99.979	100	100	100	100	100	100	99.687	99.959
85	100	100	100	100	100	100	100	100	100	100	100	100	100	100	100	100	100	99.4957	100	100	100	98.1332	99.9996	99.8328	100	100	99.9995	98.5252	99.9768	100	100	100	100	100	100	99.6822	99.9523
85.1	100	100	100	100	100	100	100	100	100	100	100	100	100	100	100	100	100	99.4934	100	100	100	98.095	99.9995	99.8309	100	100	99.9994	98.5098	99.9741	100	100	100	100	100	100	99.6777	99.9459
85.2	100	100	100	100	100	100	100	100	100	100	100	100	100	100	100	100	100	99.4907	100	100	100	98.0595	99.9993	99.829	100	100	99.9994	98.495	99.9717	99.9999	100	100	100	100	100	99.6732	99.9397
85.3	100	100	100	100	100	100	100	100	100	100	100	100	100	100	100	100	100	99.4879	100	100	100	98.027	99.9992	99.8272	100	100	99.9994	98.4799	99.9698	99.9999	100	100	100	100	100	99.6688	99.9328
85.4	100	100	100	100	100	100	100	100	100	100	100	100	100	100	100	100	100	99.4849	100	100	100	97.9954	99.999	99.8253	100	100	99.9993	98.4631	99.968	99.9999	100	100	100	100	100	99.6642	99.9243
85.5	100	100	100	100	100	100	100	100	100	100	100	100	100	100	100	100	100	99.4822	100	100	100	97.9631	99.9988	99.8234	100	100	99.9993	98.4465	99.9658	99.9999	100	100	100	100	100	99.6595	99.9142
85.6	100	100	100	100	100	100	100	100	100	100	100	100	100	100	100	100	100	99.4797	100	100	100	97.9294	99.9986	99.8213	100	100	99.9992	98.4297	99.9635	99.9999	100	100	100	100	100	99.654	99.9024
85.7	100	100	100	100	100	100	100	100	100	100	99.9999	100	100	100	100	100	100	99.4771	100	100	100	97.8959	99.9983	99.8193	100	100	99.9992	98.4124	99.9599	99.9998	100	100	100	100	100	99.6471	99.8918
85.8	100	100	100	100	100	100	100	100	100	100	99.9999	100	100	100	100	100	100	99.4745	100	100	100	97.864	99.9981	99.8162	99.9999	100	99.9991	98.3963	99.9574	99.9998	100	100	100	100	100	99.6419	99.8807
85.9	100	100	100	100	100	100	100	100	100	100	99.9999	100	100	100	100	100	100	99.4716	100	100	100	97.8317	99.9977	99.8122	99.9998	100	99.9991	98.3801	99.9552	99.9998	100	100	100	100	100	99.637	99.8681
86	100	100	100	100	100	100	100	100	100	100	99.9999	100	100	100	100	100	100	99.469	100	100	100	97.7968	99.9973	99.8086	99.9996	100	99.999	98.3621	99.9528	99.9998	100	100	100	100	100	99.6322	99.8517
86.1	100	100	100	100	100	100	100	100	100	100	99.9998	100	100	100	100	99.9999	100	99.4665	100	100	100	97.7638	99.9969	99.8057	99.9994	100	99.999	98.3462	99.9496	99.9997	100	100	100	100	100	99.6272	99.8357
86.2	100	100	100	100	100	100	100	100	100	100	99.9998	100	100	100	100	99.9999	100	99.4642	100	100	100	97.7349	99.9964	99.8037	99.9992	100	99.9989	98.3287	99.9467	99.9997	100	100	100	100	100	99.6218	99.8206
86.3	100	100	100	100	100	100	100	100	100	100	99.9997	100	100	100	100	99.9998	100	99.4618	100	100	100	97.7062	99.9959	99.8014	99.999	100	99.9989	98.311	99.9435	99.9997	100	100	100	100	100	99.6163	99.8028
86.4	100	100	100	100	100	100	100	100	100	100	99.9996	100	100	100	100	99.9997	100	99.4592	100	100	100	97.6752	99.9954	99.799	99.9987	100	99.9988	98.2926	99.9407	99.9996	100	100	100	100	100	99.6107	99.7826
86.5	100	100	100	100	100	100	100	100	100	100	99.9995	100	100	100	100	99.9996	100	99.4566	100	100	100	97.6452	99.9948	99.7955	99.9986	100	99.9987	98.2739	99.937	99.9996	100	100	100	100	100	99.6048	99.7656
86.6	100	100	100	100	100	100	100	100	100	100	99.9994	100	100	100	100	99.9995	100	99.4539	100	100	100	97.6159	99.9942	99.7919	99.9983	100	99.9987	98.2545	99.9337	99.9995	100	100	100	100	100	99.5981	99.7471
86.7	100	100	100	100	100	100	100	100	100	100	99.9994	100	100	100	100	99.9995	100	99.4511	100	100	100	97.5853	99.9935	99.7883	99.998	100	99.9986	98.2345	99.9311	99.9994	100	100	100	100	100	99.5906	99.7285
86.8	100	100	100	100	100	100	100	100	100	100	99.9993	100	100	100	100	99.9994	100	99.4481	100	100	100	97.5561	99.9928	99.7855	99.9976	100	99.9985	98.2144	99.9282	99.9993	100	100	100	100	100	99.5834	99.7105
86.9	100	100	100	100	100	100	100	100	100	100	99.9992	100	100	100	100	99.9993	100	99.4451	100	100	100	97.5249	99.9921	99.7818	99.9969	100	99.9984	98.1946	99.9249	99.9992	100	100	100	100	100	99.5764	99.6924
87	100	100	100	100	100	100	100	100	100	100	99.999	100	100	100	100	99.9992	100	99.4424	100	100	100	97.495	99.9913	99.7779	99.9962	100	99.9983	98.1755	99.9222	99.9991	100	100	100	100	100	99.5687	99.6728
87.1	100	100	100	100	100	100	100	100	100	100	99.9989	100	100	100	100	99.9991	100	99.4395	100	100	100	97.4657	99.9904	99.7739	99.9954	100	99.9982	98.1569	99.9196	99.9989	100	100	100	100	100	99.5603	99.6528
87.2	100	100	100	100	100	100	100	100	100	100	99.9988	100	100	100	100	99.999	100	99.4368	100	100	100	97.4373	99.9894	99.7703	99.9945	100	99.9981	98.1358	99.917	99.9987	100	100	100	100	100	99.5526	99.6305
87.3	100	100	100	100	100	100	100	100	100	100	99.9987	100	100	100	100	99.9989	100	99.4339	100	100	100	97.4078	99.9883	99.7668	99.9925	100	99.998	98.1134	99.9144	99.9985	100	100	100	100	100	99.5448	99.6064
87.4	100	100	100	100	100	100	100	100	100	100	99.9985	100	100	100	100	99.9988	100	99.431	100	100	100	97.3793	99.9872	99.763	99.9898	100	99.9979	98.0918	99.9114	99.9983	100	100	100	100	100	99.5372	99.5814
87.5	100	100	100	100	100	100	100	100	100	100	99.9984	100	100	100	100	99.9987	100	99.4281	100	100	100	97.3507	99.9861	99.7591	99.9876	100	99.9978	98.069	99.9092	99.998	100	100	100	100	100	99.5284	99.5496
87.6	100	100	100	100	100	100	100	100	100	100	99.9983	100	100	100	100	99.9986	100	99.4251	100	100	100	97.3218	99.9849	99.7551	99.9855	100	99.9977	98.0466	99.9068	99.9978	100	100	100	100	100	99.5197	99.5183
87.7	100	100	100	100	100	100	100	100	100	100	99.9981	100	100	100	100	99.9984	100	99.4221	100	100	100	97.2928	99.9836	99.7511	99.9814	100	99.9976	98.0229	99.9045	99.9976	100	100	100	100	100	99.5116	99.4885
87.8	100	100	100	100	100	100	100	100	100	100	99.9979	100	100	100	100	99.9983	100	99.419	100	100	100	97.2626	99.9822	99.747	99.9782	100	99.9975	97.9986	99.9017	99.9973	100	100	100	100	100	99.5034	99.4602
87.9	100	100	100	100	100	100	100	100	100	100	99.9977	100	100	100	100	99.9982	100	99.4162	100	100	100	97.2327	99.9807	99.7427	99.974	100	99.9974	97.9755	99.8993	99.9971	100	100	100	100	100	99.4948	99.43
88	100	100	100	100	100	100	100	100	100	100	99.9975	100	100	100	100	99.9981	100	99.413	100	100	100	97.2072	99.9791	99.7382	99.9675	100	99.9973	97.9518	99.8969	99.9968	100	100	100	100	100	99.4867	99.3976
88.1	100	100	100	100	100	100	100	100	100	100	99.9973	100	100	100	100	99.9979	100	99.4102	100	100	100	97.1817	99.9774	99.7335	99.9596	100	99.9971	97.9283	99.8935	99.9965	100	100	100	100	100	99.4786	99.3657
88.2	100	100	100	100	100	100	100	100	100	100	99.9971	100	100	100	100	99.9977	100	99.4071	100	100	100	97.1548	99.9755	99.7288	99.9492	100	99.997	97.9042	99.8903	99.9962	100	100	100	100	100	99.4696	99.3315
88.3	100	100	100	100	100	100	100	100	100	100	99.9969	100	100	100	100	99.9976	100	99.4042	100	100	100	97.1268	99.9736	99.7241	99.9384	100	99.9968	97.879	99.8875	99.9958	100	100	100	100	100	99.4601	99.298
88.4	100	100	100	100	100	100	100	100	100	100	99.9967	100	100	100	100	99.9974	100	99.4013	100	100	100	97.1001	99.9714	99.7191	99.9246	100	99.9967	97.8503	99.8849	99.9954	100	100	100	100	100	99.4514	99.2611
88.5	100	100	100	100	100	100	100	100	100	100	99.9965	100	100	100	100	99.9972	100	99.3983	100	100	100	97.074	99.9691	99.7139	99.909	100	99.9965	97.824	99.8825	99.9951	100	100	100	100	100	99.442	99.2226
88.6	100	100	100	100	100	100	100	100	100	100	99.9962	100	100	100	100	99.997	100	99.3949	100	100	100	97.0481	99.9668	99.7083	99.8913	100	99.9964	97.7969	99.8802	99.9947	100	100	100	100	100	99.4321	99.1839
88.7	100	100	100	100	100	100	100	100	100	99.9999	99.9959	100	100	100	100	99.9968	100	99.392	100	100	100	97.021	99.9643	99.7026	99.8729	100	99.9962	97.7659	99.8778	99.9943	100	100	100	100	100	99.4205	99.1424
88.8	100	100	100	100	100	100	100	100	100	99.9997	99.9956	100	100	100	100	99.9966	100	99.3894	100	100	100	96.9945	99.9617	99.6969	99.8515	100	99.996	97.7351	99.8747	99.9939	100	100	100	100	100	99.4094	99.0994
88.9	100	100	100	100	100	100	100	100	100	99.9995	99.9954	100	100	100	100	99.9964	100	99.3871	100	100	100	96.9684	99.9589	99.6911	99.8276	100	99.9958	97.7035	99.8713	99.9935	100	100	100	100	100	99.3988	99.0553
89	100	100	100	100	100	100	100	100	100	99.9993	99.9951	100	100	100	100	99.9963	100	99.3846	100	100	100	96.9419	99.9559	99.6853	99.8032	100	99.9956	97.6692	99.8678	99.993	100	100	100	100	100	99.3876	99.0097
89.1	100	100	100	100	100	100	100	100	100	99.999	99.9948	100	100	100	100	99.9961	100	99.3821	100	100	100	96.9151	99.9526	99.6792	99.7747	100	99.9954	97.636	99.8639	99.9924	100	100	100	100	100	99.3764	98.9625
89.2	100	100	100	100	100	100	100	100	100	99.9988	99.9945	100	100	100	100	99.9959	100	99.3794	100	100	100	96.8881	99.9491	99.6727	99.75	100	99.9952	97.6009	99.8597	99.9919	100	100	100	100	100	99.3651	98.9202
89.3	100	100	100	100	100	100	100	100	100	99.9986	99.9942	100	100	100	100	99.9957	100	99.3767	100	100	100	96.8588	99.9455	99.6659	99.7236	100	99.995	97.5651	99.8562	99.9912	99.9999	100	100	100	100	99.3525	98.8784
89.4	100	100	100	100	100	100	100	100	100	99.9984	99.9939	100	100	100	100	99.9954	100	99.374	100	100	100	96.8293	99.9416	99.6589	99.6948	100	99.9948	97.5283	99.8523	99.9906	99.9999	100	100	100	100	99.3408	98.8335
89.5	100	100	100	100	100	100	100	100	100	99.9981	99.9936	100	100	100	100	99.9951	100	99.371	100	100	100	96.8018	99.9374	99.6519	99.6651	100	99.9946	97.4934	99.8484	99.9899	99.9999	100	100	100	100	99.3288	98.7926
89.6	100	100	100	100	100	100	100	100	100	99.9979	99.9932	100	100	100	100	99.9949	100	99.3678	100	100	100	96.7747	99.9329	99.6447	99.6343	100	99.9944	97.4575	99.8448	99.9892	99.9998	100	100	100	100	99.3158	98.7529
89.7	100	100	100	100	100	100	100	100	100	99.9977	99.9929	100	100	100	100	99.9946	100	99.3645	100	99.9999	100	96.7482	99.9283	99.6374	99.6	100	99.9942	97.4214	99.8413	99.9885	99.9997	100	100	100	100	99.3002	98.7113
89.8	100	100	100	100	100	100	100	100	100	99.9974	99.9925	100	100	100	100	99.9943	100	99.3616	100	99.9999	100	96.7236	99.9235	99.6299	99.5707	100	99.994	97.3838	99.8381	99.9877	99.9996	100	100	100	100	99.2875	98.671
89.9	100	100	100	100	100	100	100	100	100	99.9971	99.9921	100	100	100	100	99.9941	100	99.3584	100	99.9999	100	96.6993	99.9184	99.6221	99.538	100	99.9937	97.345	99.835	99.9869	99.9995	100	100	100	100	99.2749	98.6291
90	100	100	100	100	100	100	100	100	100	99.9968	99.9917	100	100	100	100	99.9938	100	99.3546	100	99.9998	100	96.6746	99.9131	99.6143	99.5104	100	99.9935	97.306	99.832	99.986	99.9994	100	100	100	100	99.2611	98.5875
90.1	100	100	100	100	100	100	100	100	100	99.9965	99.9913	100	100	100	100	99.9935	100	99.35	100	99.9998	100	96.6495	99.9077	99.6055	99.4828	100	99.9932	97.2673	99.8285	99.9852	99.9992	100	100	100	100	99.2476	98.5466
90.2	100	100	100	100	100	100	100	100	100	99.9962	99.9909	100	100	100	100	99.9933	100	99.3464	100	99.9997	100	96.6239	99.902	99.5966	99.456	100	99.9929	97.227	99.8247	99.9843	99.9991	100	100	100	100	99.2347	98.5048
90.3	100	100	100	100	100	100	100	100	100	99.9959	99.9905	100	100	100	100	99.993	100	99.3428	100	99.9996	100	96.5995	99.8961	99.5869	99.4293	100	99.9926	97.1875	99.8214	99.9834	99.9988	100	100	100	100	99.2217	98.4623
90.4	100	100	100	100	100	100	100	100	100	99.9956	99.9901	100	100	100	100	99.9927	100	99.3393	100	99.9995	100	96.5748	99.8901	99.5764	99.4019	100	99.9923	97.1461	99.8181	99.9825	99.9985	100	100	100	100	99.2084	98.4224
90.5	100	100	100	100	100	100	100	100	100	99.9951	99.9896	100	100	100	100	99.9924	100	99.3357	100	99.9994	100	96.5502	99.8839	99.5655	99.3735	100	99.992	97.1029	99.8148	99.9815	99.9982	100	100	100	100	99.1943	98.3862
90.6	100	100	100	100	100	100	100	100	100	99.9947	99.9891	100	100	100	100	99.9919	100	99.3323	100	99.9993	100	96.5244	99.8775	99.5561	99.3464	100	99.9917	97.0594	99.8117	99.9804	99.9977	100	100	100	100	99.178	98.3458
90.7	100	100	100	100	100	100	100	100	100	99.9942	99.9886	100	100	100	100	99.9915	100	99.3288	100	99.9991	100	96.499	99.871	99.5478	99.3202	100	99.9914	97.0147	99.8086	99.9793	99.997	100	100	100	100	99.1637	98.3084
90.8	100	100	100	100	100	100	100	100	100	99.9937	99.9881	100	100	100	100	99.9911	100	99.3248	100	99.999	100	96.473	99.8642	99.5395	99.2927	100	99.9911	96.9695	99.8056	99.9781	99.9963	100	100	100	100	99.1484	98.2691
90.9	100	100	100	100	100	100	100	100	100	99.9932	99.9876	100	100	100	100	99.9907	100	99.3204	100	99.9988	100	96.448	99.8571	99.5314	99.2613	100	99.9907	96.9246	99.8022	99.9768	99.9956	100	100	100	100	99.1313	98.2286
91	100	100	100	100	100	100	100	100	100	99.9925	99.987	100	100	100	100	99.9902	100	99.3173	100	99.9986	100	96.4214	99.8498	99.5229	99.2347	100	99.9904	96.8783	99.7984	99.9754	99.9948	100	100	100	100	99.1148	98.1887
91.1	100	100	100	100	100	100	100	100	100	99.9919	99.9864	100	100	100	100	99.9898	100	99.3141	100	99.9983	100	96.3979	99.8423	99.514	99.209	100	99.99	96.8304	99.7942	99.9739	99.994	100	100	99.9999	100	99.0982	98.1516
91.2	100	100	100	100	100	100	100	100	100	99.9912	99.9858	100	100	100	100	99.9894	100	99.3101	100	99.9981	100	96.3756	99.8345	99.5049	99.1829	100	99.9896	96.7826	99.7906	99.9725	99.9931	100	100	99.9999	100	99.081	98.1175
91.3	100	100	100	100	100	100	100	100	100	99.9905	99.9851	100	100	100	100	99.9889	100	99.3066	100	99.9978	100	96.3523	99.8264	99.4955	99.16	100	99.9892	96.7357	99.7873	99.971	99.9921	100	100	99.9998	100	99.0648	98.0859
91.4	100	100	100	100	100	100	100	100	100	99.9898	99.9845	100	100	100	100	99.9885	100	99.3031	100	99.9975	100	96.3296	99.8181	99.486	99.1352	100	99.9888	96.6878	99.7841	99.9694	99.9908	100	100	99.9998	100	99.0485	98.0506
91.5	100	100	100	100	100	100	100	100	100	99.9888	99.9837	100	100	100	100	99.9881	100	99.2994	100	99.9973	100	96.3061	99.8096	99.4761	99.1134	100	99.9884	96.6387	99.7806	99.9678	99.989	100	100	99.9997	100	99.0311	98.0173
91.6	100	99.9999	100	100	100	100	100	100	100	99.9873	99.983	100	100	100	100	99.9877	100	99.2953	100	99.997	100	96.2816	99.8011	99.4662	99.0919	100	99.988	96.5886	99.7771	99.9662	99.9866	100	100	99.9996	100	99.0108	97.9833
91.7	100	99.9999	100	100	100	100	100	100	100	99.9858	99.9822	100	100	100	100	99.9872	100	99.2908	100	99.9966	100	96.2554	99.7924	99.4559	99.0706	100	99.9875	96.5375	99.773	99.9645	99.9845	100	100	99.9995	100	98.9914	97.9493
91.8	100	99.9999	100	100	100	100	100	100	100	99.9842	99.9815	100	100	100	100	99.9868	100	99.2861	100	99.9963	100	96.2303	99.7834	99.4453	99.0481	100	99.9871	96.486	99.7689	99.9627	99.9822	100	100	99.9994	100	98.9729	97.9177
91.9	100	99.9999	100	100	100	100	100	100	100	99.9827	99.9807	100	100	100	100	99.9864	100	99.282	100	99.9959	100	96.2051	99.7743	99.4345	99.0263	100	99.9866	96.432	99.7647	99.9608	99.9794	100	100	99.9993	100	98.9548	97.8846
92	100	99.9999	100	100	100	100	100	100	100	99.981	99.9799	100	100	100	100	99.9859	100	99.278	100	99.9956	100	96.1766	99.7649	99.4222	99.0035	100	99.9861	96.3773	99.7601	99.9588	99.9765	100	100	99.9991	100	98.937	97.8501
92.1	100	99.9999	100	100	100	100	100	100	100	99.9794	99.979	100	100	100	100	99.9855	100	99.2739	100	99.9952	100	96.1504	99.7553	99.4116	98.9808	100	99.9856	96.3234	99.7552	99.9565	99.9735	100	100	99.999	100	98.9185	97.8125
92.2	100	99.9998	100	100	100	100	100	100	100	99.9777	99.9782	100	100	100	100	99.9851	100	99.2699	100	99.9948	100	96.1227	99.7454	99.4004	98.9593	100	99.985	96.2672	99.7505	99.9539	99.9698	100	100	99.9988	100	98.8975	97.7774
92.3	100	99.9998	100	100	100	100	100	100	100	99.976	99.9773	100	100	100	100	99.9846	100	99.2657	100	99.9943	100	96.0964	99.7353	99.3883	98.9375	100	99.9844	96.2107	99.7459	99.9517	99.9643	99.9998	100	99.9986	100	98.8743	97.7408
92.4	100	99.9998	100	100	100	100	100	100	100	99.9741	99.9764	100	100	100	100	99.984	100	99.2617	100	99.9939	100	96.0714	99.7251	99.3761	98.915	100	99.9837	96.1528	99.7416	99.9497	99.9593	99.9997	100	99.9984	100	98.8518	97.7053
92.5	100	99.9998	100	100	100	100	100	100	100	99.9708	99.9754	100	100	100	100	99.9833	100	99.2574	100	99.9935	100	96.0475	99.7148	99.3637	98.892	100	99.983	96.0943	99.7373	99.9476	99.9544	99.9996	100	99.9982	100	98.8302	97.6691
92.6	100	99.9998	100	100	100	100	100	100	100	99.9685	99.9745	100	100	100	100	99.9824	100	99.253	100	99.993	100	96.0231	99.7045	99.3513	98.8634	100	99.9823	96.0323	99.7329	99.9454	99.9489	99.9995	100	99.998	100	98.807	97.6331
92.7	100	99.9998	100	100	100	100	100	100	100	99.9661	99.9736	100	100	100	100	99.9816	100	99.2483	100	99.9925	100	95.9992	99.694	99.3383	98.8417	100	99.9816	95.9709	99.7281	99.9431	99.9433	99.9994	100	99.9978	100	98.7835	97.5957
92.8	100	99.9997	100	100	100	100	100	100	100	99.9637	99.9726	100	100	100	100	99.9808	100	99.2435	100	99.992	100	95.9739	99.6832	99.3254	98.8218	100	99.9809	95.9086	99.7235	99.9405	99.9378	99.9991	100	99.9976	100	98.7612	97.5562
92.9	100	99.9997	100	100	100	99.9999	100	100	100	99.9611	99.9715	100	100	100	100	99.9799	100	99.2392	100	99.9915	100	95.949	99.6721	99.3119	98.8025	100	99.9802	95.8447	99.7191	99.9379	99.9316	99.9989	100	99.9973	100	98.7387	97.5136
93	100	99.9997	100	100	100	99.9998	100	100	100	99.9585	99.9704	100	100	100	100	99.979	100	99.2352	100	99.991	100	95.9253	99.6609	99.2977	98.7836	100	99.9794	95.777	99.7145	99.9351	99.9254	99.9986	100	99.997	100	98.716	97.4735
93.1	100	99.9996	100	100	100	99.9998	100	100	100	99.9558	99.9693	100	100	100	100	99.9782	100	99.2312	100	99.9904	100	95.8998	99.6494	99.2828	98.7633	100	99.9786	95.7126	99.7098	99.9319	99.9171	99.9983	99.9999	99.9967	100	98.6928	97.4352
93.2	100	99.9996	100	100	100	99.9997	100	100	100	99.953	99.9681	100	100	100	100	99.9772	100	99.2262	100	99.9899	100	95.8751	99.6376	99.2658	98.7445	100	99.9777	95.6457	99.7046	99.9287	99.9089	99.9979	99.9999	99.9963	100	98.6668	97.3978
93.3	100	99.9996	100	100	100	99.9996	100	100	100	99.9496	99.9669	100	100	100	100	99.9762	100	99.2216	100	99.9893	100	95.8507	99.6256	99.2499	98.7253	100	99.9768	95.5783	99.7002	99.9257	99.9012	99.9974	99.9998	99.996	100	98.6365	97.3611
93.4	100	99.9995	100	100	100	99.9995	100	100	100	99.9459	99.9657	100	100	100	100	99.975	100	99.2152	99.9999	99.9887	100	95.8262	99.6134	99.2346	98.7053	100	99.9759	95.5097	99.6961	99.9226	99.8928	99.9969	99.9997	99.9956	100	98.6085	97.324
93.5	100	99.9994	100	100	100	99.9993	100	100	100	99.942	99.9645	100	100	100	100	99.9737	100	99.2098	99.9999	99.988	100	95.7993	99.6008	99.2189	98.682	100	99.9749	95.442	99.6921	99.9195	99.8833	99.9966	99.9997	99.9952	100	98.5825	97.288
93.6	100	99.9994	100	100	100	99.9991	100	100	100	99.9382	99.9631	100	100	100	100	99.9724	100	99.2051	99.9999	99.9873	100	95.7738	99.588	99.204	98.6613	100	99.9739	95.3693	99.6879	99.9163	99.8737	99.9961	99.9996	99.9947	100	98.5534	97.2524
93.7	100	99.9993	100	100	100	99.999	100	100	100	99.9342	99.9616	99.9999	100	100	100	99.971	100	99.2001	99.9998	99.9866	100	95.7486	99.5749	99.1891	98.6396	100	99.9729	95.2944	99.6834	99.9127	99.8636	99.9957	99.9995	99.9943	100	98.5242	97.2181
93.8	100	99.9992	100	100	100	99.9988	100	100	100	99.9299	99.96	99.9999	100	100	100	99.9697	100	99.1946	99.9998	99.9858	100	95.7234	99.5616	99.1738	98.6194	100	99.9719	95.2216	99.6785	99.9091	99.8519	99.9951	99.9994	99.9938	100	98.4922	97.1822
93.9	100	99.9992	100	100	100	99.9986	100	100	100	99.9256	99.9583	99.9998	100	100	100	99.9681	100	99.1881	99.9997	99.985	100	95.6989	99.548	99.1582	98.5997	100	99.9708	95.1456	99.6741	99.9058	99.8399	99.9946	99.9992	99.9933	100	98.459	97.1463
94	100	99.9991	100	100	100	99.9984	100	100	100	99.9216	99.9565	99.9998	100	100	100	99.9664	100	99.1824	99.9997	99.9842	100	95.6741	99.5344	99.1418	98.579	100	99.9696	95.0671	99.669	99.9023	99.8283	99.994	99.999	99.9927	100	98.4301	97.1103
94.1	100	99.999	100	100	100	99.9982	100	100	100	99.9176	99.9547	99.9997	100	100	100	99.9648	100	99.1774	99.9996	99.9833	100	95.6498	99.5207	99.1251	98.5599	100	99.9684	94.9908	99.6642	99.8987	99.815	99.9933	99.9988	99.9922	100	98.3976	97.0742
94.2	100	99.9989	100	100	100	99.9981	100	100	100	99.9134	99.9529	99.9997	100	100	100	99.963	100	99.1728	99.9995	99.9824	100	95.6256	99.5067	99.1082	98.5412	100	99.9672	94.9154	99.659	99.8933	99.8003	99.9925	99.9985	99.9915	100	98.364	97.0368
94.3	100	99.9988	100	100	100	99.9979	100	100	100	99.9088	99.951	99.9996	100	100	99.9946	99.961	100	99.1679	99.9994	99.9814	100	95.601	99.4923	99.091	98.5193	100	99.9659	94.8327	99.6545	99.889	99.787	99.9916	99.9982	99.9909	100	98.3298	96.9966
94.4	100	99.9987	100	100	100	99.9977	100	100	100	99.9042	99.949	99.9995	99.9999	100	99.9905	99.9588	100	99.1626	99.9993	99.9804	100	95.576	99.4776	99.0722	98.4972	100	99.9645	94.7513	99.6501	99.8848	99.773	99.9905	99.9978	99.9903	100	98.2993	96.9548
94.5	100	99.9986	100	100	100	99.9975	100	100	100	99.8996	99.947	99.9995	99.9999	100	99.9905	99.9566	100	99.1566	99.9992	99.9792	100	95.5503	99.4626	99.0528	98.4754	100	99.9631	94.6696	99.6454	99.8797	99.7575	99.9892	99.9974	99.9896	100	98.2681	96.9111
94.6	100	99.9985	100	100	100	99.9973	100	100	100	99.8948	99.9449	99.9994	99.9998	100	99.9905	99.9543	100	99.1513	99.999	99.978	100	95.5245	99.4472	99.0337	98.4509	100	99.9615	94.5854	99.6411	99.8745	99.7418	99.9877	99.9969	99.9888	100	98.2345	96.8646
94.7	100	99.9984	100	100	100	99.9972	100	100	99.9999	99.8898	99.9427	99.9993	99.9997	100	99.9905	99.9518	100	99.1461	99.9988	99.9767	100	95.4995	99.4317	99.0151	98.4287	100	99.9599	94.5016	99.6368	99.8696	99.724	99.9857	99.9964	99.9881	100	98.2021	96.8169
94.8	100	99.9983	100	100	100	99.997	100	100	99.9998	99.8845	99.9404	99.9993	99.9996	100	99.9905	99.9489	100	99.1408	99.9986	99.9754	100	95.4749	99.4161	98.9971	98.4086	100	99.9583	94.4165	99.6324	99.8652	99.7056	99.9833	99.9957	99.9873	100	98.1675	96.77
94.9	100	99.9982	100	100	100	99.9968	100	100	99.9996	99.8792	99.9379	99.9991	99.9995	100	99.9905	99.9459	100	99.1357	99.9984	99.9738	100	95.4503	99.4002	98.9789	98.3885	100	99.9565	94.3303	99.6277	99.8604	99.686	99.9808	99.9949	99.9863	100	98.1326	96.7219
95	100	99.9981	100	100	100	99.9966	100	100	99.9993	99.8735	99.9354	99.999	99.9994	100	99.9905	99.9426	100	99.1305	99.9982	99.9722	100	95.4251	99.3839	98.9607	98.368	100	99.9547	94.2423	99.6233	99.8552	99.6643	99.978	99.9938	99.9853	100	98.0949	96.676
95.1	100	99.9979	100	100	100	99.9963	100	100	99.999	99.8672	99.9328	99.9989	99.9993	100	99.9905	99.9386	100	99.1247	99.998	99.9705	100	95.4006	99.3672	98.9419	98.346	100	99.9529	94.1528	99.6186	99.8495	99.6401	99.9745	99.9926	99.9842	100	98.0591	96.6301
95.2	100	99.9978	100	100	100	99.9959	100	100	99.9986	99.8606	99.9301	99.9987	99.9992	100	99.9905	99.9342	100	99.1189	99.9978	99.9688	100	95.3756	99.3489	98.9228	98.3246	100	99.9509	94.0624	99.6136	99.8428	99.6147	99.9708	99.9911	99.9832	100	98.0242	96.5846
95.3	100	99.9976	100	100	99.9999	99.9955	100	100	99.9982	99.8535	99.9272	99.9985	99.999	100	99.9905	99.9295	100	99.1126	99.9976	99.967	100	95.3502	99.3317	98.903	98.3032	100	99.9488	93.9688	99.608	99.8355	99.5885	99.9669	99.9895	99.9822	100	97.9874	96.5376
95.4	100	99.9974	100	100	99.9998	99.995	100	100	99.9977	99.8461	99.9242	99.9983	99.9988	99.9999	99.9905	99.9239	100	99.1062	99.9973	99.9651	100	95.3245	99.3139	98.8803	98.2821	100	99.9465	93.8736	99.6024	99.827	99.5617	99.9621	99.9877	99.9812	100	97.947	96.4886
95.5	100	99.9972	100	100	99.9997	99.9946	100	100	99.9971	99.8385	99.921	99.998	99.9986	99.9998	99.9905	99.9172	100	99.0991	99.9971	99.9631	100	95.2973	99.2963	98.8595	98.2619	99.9999	99.9441	93.7739	99.5975	99.8169	99.5336	99.9569	99.9857	99.9801	100	97.9055	96.4401
95.6	100	99.997	100	100	99.9995	99.9941	100	100	99.9965	99.8306	99.9176	99.9977	99.9984	99.9998	99.9905	99.9079	100	99.0928	99.9968	99.9611	100	95.2696	99.2785	98.838	98.2422	99.9999	99.9416	93.6738	99.5927	99.8099	99.5022	99.9515	99.9835	99.9787	100	97.865	96.3946
95.7	100	99.9968	100	100	99.9993	99.9935	100	100	99.9958	99.8226	99.9142	99.9974	99.9982	99.9996	99.9905	99.8958	100	99.086	99.9965	99.959	100	95.2418	99.2602	98.8157	98.2207	99.9998	99.939	93.571	99.5879	99.8026	99.4681	99.9463	99.9812	99.9771	100	97.8237	96.3487
95.8	100	99.9966	100	100	99.9991	99.9928	100	100	99.9951	99.8137	99.9106	99.9971	99.9979	99.9994	99.9905	99.8856	100	99.0801	99.9962	99.9568	100	95.217	99.2414	98.7931	98.2009	99.9996	99.9364	93.4703	99.5824	99.7957	99.4316	99.9407	99.9788	99.9756	100	97.7803	96.2987
95.9	100	99.9963	100	100	99.9986	99.9919	100	99.9999	99.9939	99.8013	99.9068	99.9967	99.9976	99.9993	99.9898	99.8757	100	99.0737	99.9959	99.9545	100	95.1912	99.2221	98.7703	98.1807	99.9995	99.9335	93.3667	99.5757	99.7883	99.397	99.9342	99.9758	99.9739	100	97.7364	96.2456
96	100	99.9959	100	100	99.9981	99.9909	100	99.9998	99.9924	99.7897	99.9028	99.9962	99.9973	99.9991	99.989	99.8638	100	99.0663	99.9955	99.9519	100	95.1655	99.2011	98.7471	98.1601	99.9994	99.9304	93.2644	99.5703	99.7805	99.361	99.9275	99.9727	99.9721	100	97.6909	96.1893
96.1	100	99.9956	100	100	99.9973	99.9898	100	99.9997	99.9906	99.7788	99.8983	99.9957	99.9969	99.9989	99.9882	99.8509	100	99.0581	99.9951	99.949	100	95.1398	99.1796	98.7206	98.1394	99.9992	99.9273	93.1623	99.5647	99.772	99.3257	99.9202	99.9691	99.9702	100	97.6473	96.132
96.2	100	99.9952	100	100	99.9966	99.9881	100	99.9994	99.9886	99.7677	99.8936	99.9952	99.9965	99.9987	99.984	99.8344	100	99.0511	99.9947	99.9459	100	95.1137	99.1587	98.6953	98.1188	99.999	99.9239	93.0569	99.5583	99.764	99.2884	99.911	99.9653	99.9683	100	97.6032	96.0729
96.3	100	99.9947	100	100	99.9959	99.9861	100	99.9986	99.9864	99.7571	99.8886	99.9946	99.9961	99.9986	99.9789	99.8188	100	99.0446	99.9942	99.9426	100	95.0879	99.1378	98.6697	98.0982	99.9987	99.9199	92.9482	99.5517	99.7562	99.2487	99.901	99.9613	99.9661	100	97.5567	96.0139
96.4	100	99.9942	100	100	99.9951	99.9837	100	99.9972	99.9839	99.7463	99.8832	99.9937	99.9955	99.9984	99.9744	99.805	100	99.0379	99.9936	99.9389	100	95.0614	99.1163	98.6433	98.0763	99.9983	99.9159	92.8366	99.5453	99.7483	99.2032	99.8919	99.9569	99.9631	100	97.5129	95.9553
96.5	100	99.9936	100	99.9999	99.9942	99.9811	100	99.9964	99.9798	99.7349	99.8772	99.991	99.995	99.9982	99.9683	99.7898	100	99.0312	99.9929	99.9348	100	95.0356	99.0943	98.6122	98.053	99.9978	99.9119	92.7233	99.5388	99.7399	99.1564	99.8817	99.9521	99.9595	100	97.4682	95.8951
96.6	100	99.993	100	99.9999	99.9928	99.9782	100	99.9957	99.9768	99.7232	99.8706	99.9892	99.9944	99.998	99.9624	99.7751	100	99.0243	99.9923	99.9305	100	95.0095	99.0715	98.5827	98.0301	99.9973	99.9077	92.6078	99.5305	99.7305	99.1075	99.8707	99.9469	99.9554	100	97.4228	95.836
96.7	100	99.9922	100	99.9998	99.991	99.9749	100	99.995	99.9731	99.7112	99.8631	99.9874	99.9937	99.9978	99.9559	99.7594	100	99.0171	99.9916	99.9258	100	94.9805	99.048	98.5555	98.0076	99.9968	99.9028	92.4916	99.5225	99.7203	99.0568	99.8586	99.9412	99.9519	100	97.3752	95.778
96.8	100	99.9913	100	99.9998	99.989	99.9711	100	99.9924	99.9686	99.6964	99.8549	99.9859	99.9928	99.9974	99.9488	99.7416	100	99.0094	99.9908	99.9207	100	94.9524	99.0229	98.526	97.9845	99.996	99.8975	92.3717	99.5141	99.709	99.0034	99.8454	99.9351	99.9471	100	97.3256	95.7177
96.9	100	99.9903	100	99.9997	99.987	99.967	100	99.9894	99.9635	99.6834	99.8472	99.9844	99.9917	99.9966	99.9413	99.7172	100	99.0008	99.9899	99.9152	99.9999	94.9244	98.9966	98.4956	97.9609	99.9951	99.8919	92.2521	99.5044	99.6979	98.9461	99.8317	99.9285	99.9419	100	97.2737	95.6588
97	100	99.9893	100	99.9997	99.9846	99.9628	99.9999	99.9869	99.958	99.6688	99.8396	99.9828	99.9905	99.9959	99.9324	99.6971	100	98.9907	99.989	99.9092	99.9998	94.8965	98.9708	98.4636	97.9345	99.9939	99.8863	92.1289	99.4954	99.6865	98.8872	99.8165	99.9207	99.9373	100	97.2203	95.599
97.1	100	99.9881	100	99.9996	99.9817	99.9578	99.9999	99.984	99.9513	99.6555	99.8315	99.9812	99.9892	99.9951	99.9234	99.6749	100	98.9816	99.9879	99.9025	99.9997	94.8684	98.9459	98.431	97.9075	99.9926	99.8789	92.0073	99.4855	99.6746	98.8224	99.8016	99.9121	99.9312	99.9999	97.1678	95.5338
97.2	100	99.9866	100	99.9996	99.9784	99.9505	99.9998	99.9802	99.9419	99.6411	99.8228	99.9792	99.9877	99.9943	99.9138	99.6473	100	98.972	99.9863	99.8945	99.9997	94.8404	98.9188	98.399	97.881	99.9911	99.872	91.8814	99.4755	99.6616	98.7508	99.7841	99.9015	99.9244	99.9999	97.1154	95.4669
97.3	100	99.9851	100	99.9995	99.972	99.9406	99.9997	99.975	99.9336	99.6258	99.8137	99.977	99.9862	99.9933	99.9026	99.6249	100	98.9629	99.9849	99.8859	99.9996	94.812	98.8924	98.367	97.8572	99.9893	99.8652	91.7543	99.4654	99.6462	98.6773	99.7662	99.8907	99.9193	99.9998	97.0585	95.3949
97.4	100	99.9832	100	99.9994	99.9685	99.9301	99.9996	99.9685	99.9255	99.6101	99.8043	99.9745	99.9828	99.9919	99.8909	99.6015	100	98.9523	99.9834	99.8763	99.9994	94.7834	98.866	98.3349	97.8333	99.9866	99.8577	91.6251	99.4551	99.6308	98.6003	99.7472	99.8808	99.9143	99.9997	96.9969	95.3152
97.5	100	99.9805	100	99.9993	99.9644	99.9186	99.9996	99.964	99.9157	99.5952	99.7942	99.9719	99.98	99.9903	99.879	99.5733	100	98.9408	99.9817	99.8654	99.9991	94.7531	98.8391	98.3016	97.8092	99.9823	99.8491	91.4987	99.4451	99.6144	98.5197	99.7271	99.8704	99.9089	99.9996	96.9329	95.2352
97.6	100	99.9769	100	99.9992	99.9591	99.9061	99.9994	99.9572	99.9025	99.5799	99.7835	99.9689	99.9778	99.9885	99.8666	99.5422	100	98.9291	99.9798	99.853	99.9986	94.7238	98.8119	98.2669	97.7842	99.979	99.8408	91.3713	99.4347	99.5982	98.4354	99.7058	99.8598	99.9029	99.9995	96.8678	95.1553
97.7	100	99.9727	100	99.999	99.9526	99.8941	99.999	99.9487	99.8893	99.5641	99.7724	99.9656	99.9753	99.9866	99.8539	99.5093	100	98.9172	99.9778	99.8396	99.998	94.6963	98.7828	98.2316	97.7582	99.9759	99.8318	91.2398	99.4235	99.5829	98.3514	99.6811	99.8472	99.8962	99.9994	96.7978	95.0736
97.8	100	99.9681	100	99.9988	99.9449	99.8814	99.9985	99.94	99.8762	99.547	99.7608	99.9595	99.9724	99.9842	99.8383	99.4773	100	98.9046	99.9755	99.8246	99.9973	94.6686	98.7507	98.1955	97.7299	99.972	99.8222	91.1064	99.4131	99.569	98.2599	99.6547	99.8338	99.8891	99.9993	96.7297	94.994
97.9	100	99.963	100	99.9986	99.9318	99.8675	99.9977	99.9304	99.8636	99.5295	99.7485	99.9543	99.9692	99.9815	99.8191	99.4371	100	98.8912	99.973	99.8076	99.9963	94.6408	98.7187	98.1581	97.7027	99.9675	99.8115	90.9698	99.4015	99.5546	98.1614	99.6277	99.8199	99.882	99.9992	96.6576	94.9162
98	100	99.9579	99.9999	99.9982	99.9219	99.8523	99.9968	99.9176	99.8479	99.5115	99.7354	99.9489	99.9644	99.9783	99.8014	99.3998	100	98.877	99.9704	99.7896	99.9952	94.613	98.6878	98.1195	97.6732	99.9626	99.7998	90.8313	99.3899	99.5401	98.0589	99.5977	99.8039	99.8742	99.999	96.583	94.8363
98.1	100	99.9519	99.9997	99.9976	99.913	99.8359	99.9959	99.9043	99.8298	99.4932	99.7217	99.9433	99.9584	99.9741	99.7848	99.3684	100	98.8623	99.9675	99.7698	99.994	94.5856	98.6566	98.0793	97.6429	99.9565	99.7875	90.6907	99.3767	99.5254	97.9505	99.5671	99.7884	99.8652	99.9989	96.5021	94.7536
98.2	100	99.9443	99.9996	99.9955	99.9035	99.8183	99.9948	99.8845	99.8097	99.4742	99.7072	99.9371	99.9509	99.9691	99.7358	99.334	100	98.8463	99.964	99.7501	99.9925	94.5585	98.6243	98.0379	97.6126	99.9498	99.7741	90.5511	99.3632	99.51	97.8357	99.5323	99.7723	99.8545	99.9987	96.421	94.6653
98.3	100	99.9353	99.9995	99.9928	99.8942	99.7989	99.9936	99.8658	99.7908	99.4527	99.6918	99.9301	99.9418	99.9631	99.6975	99.2971	100	98.8307	99.9607	99.7284	99.9909	94.5305	98.5877	97.9949	97.5823	99.9425	99.7595	90.4079	99.3498	99.492	97.7171	99.496	99.755	99.8414	99.9985	96.3388	94.5772
98.4	100	99.9251	99.9993	99.9892	99.883	99.7777	99.9922	99.8464	99.7701	99.4296	99.6744	99.9229	99.9347	99.9565	99.63	99.2572	100	98.8155	99.9571	99.7064	99.9891	94.5029	98.5508	97.95	97.5492	99.9348	99.745	90.2683	99.3347	99.4735	97.5936	99.4564	99.7367	99.8281	99.9982	96.2518	94.4977
98.5	100	99.9144	99.9992	99.9864	99.8673	99.754	99.9904	99.8235	99.7474	99.4079	99.6548	99.9146	99.9293	99.9491	99.5994	99.2139	100	98.7979	99.9527	99.6824	99.9871	94.4735	98.5141	97.9041	97.519	99.9249	99.7288	90.1282	99.3187	99.4523	97.4664	99.4137	99.7172	99.8134	99.998	96.1623	94.4174
98.6	100	99.8995	99.9988	99.9834	99.8506	99.7273	99.9879	99.8004	99.7193	99.3851	99.6339	99.9045	99.9233	99.9422	99.5696	99.1673	100	98.7799	99.9476	99.6561	99.985	94.4421	98.4779	97.8544	97.4889	99.9161	99.7102	89.9872	99.3013	99.4302	97.3345	99.3729	99.6964	99.7972	99.9978	96.0702	94.336
98.7	100	99.885	99.9983	99.9813	99.8333	99.6981	99.9848	99.7721	99.6873	99.3584	99.6109	99.8935	99.9164	99.9346	99.5432	99.1191	99.9995	98.7609	99.9422	99.6285	99.9826	94.4102	98.4415	97.8057	97.4563	99.9061	99.6895	89.8484	99.2843	99.4084	97.1936	99.3318	99.6744	99.7783	99.9973	95.9749	94.2517
98.8	100	99.8683	99.9977	99.9795	99.8152	99.6659	99.9804	99.7408	99.6532	99.3342	99.5869	99.8819	99.9082	99.9257	99.5171	99.0704	99.9988	98.7411	99.936	99.5986	99.9799	94.3792	98.4021	97.7561	97.4222	99.8954	99.6666	89.7049	99.2647	99.3834	97.0502	99.2862	99.6492	99.7566	99.9966	95.8788	94.1643
98.9	99.9998	99.8517	99.9968	99.9776	99.7927	99.6299	99.9747	99.7058	99.6144	99.309	99.5601	99.8687	99.8994	99.9154	99.4891	99.0183	99.9982	98.721	99.9293	99.5666	99.9769	94.3463	98.3588	97.7048	97.3872	99.8842	99.643	89.5579	99.2435	99.3578	96.9071	99.2418	99.6224	99.735	99.9959	95.7817	94.0775
99	99.9993	99.8337	99.9956	99.9757	99.77	99.5902	99.968	99.6602	99.5703	99.2822	99.5299	99.8546	99.8897	99.9016	99.4631	98.9627	99.9973	98.7006	99.9213	99.532	99.9733	94.3161	98.3191	97.6519	97.3529	99.8714	99.6187	89.4114	99.2224	99.3319	96.7566	99.1911	99.5933	99.7138	99.9943	95.6778	93.9886
99.1	99.998	99.8151	99.9933	99.9736	99.748	99.5453	99.9601	99.6146	99.5239	99.2535	99.4972	99.84	99.8786	99.8903	99.4384	98.908	99.9968	98.6799	99.9141	99.4968	99.9694	94.2866	98.2771	97.5968	97.314	99.8558	99.594	89.2596	99.2013	99.3048	96.5943	99.1378	99.5619	99.6875	99.9928	95.5679	93.8979
99.2	99.9954	99.7942	99.9909	99.9712	99.7176	99.4862	99.9511	99.5626	99.4706	99.2253	99.4635	99.8226	99.8663	99.8782	99.4115	98.8493	99.9965	98.658	99.9067	99.4589	99.9647	94.2573	98.232	97.5401	97.2752	99.8416	99.5676	89.1077	99.1782	99.2758	96.4241	99.0811	99.5284	99.6598	99.9911	95.4605	93.802
99.3	99.992	99.7709	99.9876	99.9684	99.6838	99.4289	99.9409	99.5113	99.4141	99.1959	99.4262	99.8026	99.8519	99.8648	99.3867	98.7866	99.9962	98.6358	99.8977	99.4222	99.9592	94.2271	98.1861	97.4819	97.2392	99.8262	99.5395	88.9522	99.1543	99.2463	96.2491	99.0273	99.4917	99.6265	99.9882	95.3528	93.7058
99.4	99.9874	99.7466	99.9823	99.9655	99.6474	99.3737	99.9293	99.4525	99.3581	99.1664	99.3844	99.7805	99.8358	99.8499	99.3567	98.7217	99.9958	98.6127	99.8883	99.3828	99.953	94.1978	98.1379	97.4215	97.2012	99.8097	99.5121	88.7948	99.1283	99.2168	96.0757	98.9708	99.4543	99.5905	99.9847	95.2324	93.6109
99.5	99.9847	99.7163	99.9755	99.9622	99.6108	99.2929	99.9157	99.3919	99.2929	99.1363	99.3367	99.76	99.8182	99.8332	99.3218	98.6536	99.9953	98.5892	99.8794	99.3416	99.9463	94.1688	98.0904	97.3574	97.1634	99.7911	99.4834	88.6335	99.1014	99.1845	95.8977	98.9072	99.413	99.5468	99.9812	95.1104	93.5019
99.6	99.9813	99.677	99.9712	99.9582	99.5734	99.2132	99.8997	99.324	99.2244	99.1041	99.2825	99.7391	99.7989	99.8142	99.2902	98.5754	99.9949	98.5641	99.8673	99.2982	99.9389	94.138	98.0422	97.2925	97.1242	99.7705	99.4522	88.4694	99.0727	99.1513	95.7185	98.8422	99.3714	99.496	99.9768	94.9859	93.3991
99.7	99.9777	99.6371	99.9658	99.9521	99.532	99.1194	99.88	99.2515	99.1506	99.0721	99.2286	99.7165	99.7778	99.7928	99.2621	98.5035	99.9944	98.5372	99.8549	99.2514	99.9305	94.1083	97.9912	97.2234	97.0842	99.7484	99.42	88.3061	99.0441	99.1186	95.5361	98.7714	99.3286	99.4422	99.9695	94.8599	93.2897
99.8	99.9733	99.5954	99.9589	99.944	99.4821	99.0319	99.853	99.1673	99.068	99.0397	99.1695	99.6899	99.7529	99.7691	99.2314	98.4279	99.9936	98.5083	99.8428	99.2007	99.9209	94.0768	97.9373	97.1538	97.0416	99.7268	99.3854	88.1436	99.0147	99.0869	95.3469	98.6971	99.2828	99.3869	99.963	94.7267	93.186
99.9	99.9679	99.5546	99.9507	99.933	99.4303	98.9344	99.8276	99.0773	98.972	99.0041	99.1139	99.6633	99.7266	99.743	99.1972	98.3354	99.9929	98.4789	99.8291	99.1483	99.9105	94.0443	97.8828	97.081	96.9981	99.7031	99.3494	87.9828	98.984	99.0543	95.1525	98.6192	99.2344	99.323	99.9559	94.5887	93.0848
100	99.9617	99.5089	99.9411	99.9226	99.3682	98.8295	99.799	98.9697	98.8675	98.9614	99.0513	99.6352	99.6986	99.7141	99.1343	98.2499	99.9919	98.4474	99.8143	99.0947	99.8992	94.0118	97.8262	97.0066	96.9542	99.678	99.3123	87.8168	98.9521	99.0229	94.9576	98.5356	99.186	99.2574	99.9487	94.4518	92.9812
100.1	99.9535	99.4611	99.9295	99.9111	99.3092	98.7196	99.7659	98.8567	98.7601	98.9222	98.9802	99.6052	99.6626	99.6822	99.0849	98.1732	99.9908	98.4147	99.7987	99.041	99.886	93.9802	97.7666	96.928	96.9099	99.6513	99.2743	87.6528	98.9174	98.989	94.7582	98.4528	99.1355	99.1862	99.9413	94.3058	92.8775
100.2	99.9433	99.4075	99.9157	99.8976	99.2455	98.61	99.7251	98.7436	98.6472	98.8799	98.9095	99.5714	99.6235	99.6482	99.0334	98.0898	99.9892	98.379	99.7792	98.9794	99.8709	93.9468	97.7024	96.8459	96.8648	99.6225	99.233	87.4836	98.8832	98.9513	94.5486	98.369	99.0802	99.107	99.9316	94.1527	92.7725
100.3	99.9311	99.3511	99.8991	99.8819	99.177	98.4915	99.6816	98.6245	98.5266	98.8408	98.8349	99.5328	99.5799	99.6114	98.9748	98.0002	99.9875	98.3417	99.7558	98.9166	99.8542	93.9144	97.6353	96.7638	96.8165	99.5922	99.1906	87.3123	98.8452	98.9115	94.3332	98.2765	99.0227	99.0241	99.9206	94	92.6624
100.4	99.9168	99.2889	99.8796	99.8654	99.1081	98.3751	99.6318	98.5033	98.4118	98.8033	98.7532	99.4956	99.5329	99.5713	98.9052	97.896	99.9855	98.3027	99.7307	98.8576	99.8353	93.8817	97.5662	96.6807	96.7653	99.5604	99.1479	87.1383	98.8041	98.8735	94.1166	98.1812	98.9609	98.9325	99.9103	93.8431	92.5522
100.5	99.9007	99.2144	99.856	99.847	99.0344	98.258	99.5764	98.372	98.2885	98.764	98.6717	99.4554	99.4851	99.5277	98.8084	97.8043	99.9827	98.2636	99.7041	98.7945	99.8148	93.8473	97.4963	96.5957	96.7121	99.5248	99.1022	86.9612	98.762	98.8334	93.8999	98.0917	98.8974	98.837	99.898	93.6813	92.4414
100.6	99.8785	99.1388	99.8315	99.823	98.9676	98.125	99.5113	98.2284	98.1555	98.7236	98.5855	99.4126	99.4371	99.4781	98.7001	97.7102	99.9791	98.2213	99.6746	98.7292	99.7931	93.8107	97.4239	96.5022	96.659	99.4883	99.0524	86.7848	98.7188	98.7926	93.6845	98.0008	98.8313	98.736	99.8834	93.5083	92.3303
100.7	99.8437	99.0588	99.8044	99.7967	98.8984	97.9828	99.4307	98.075	98.0154	98.6831	98.4935	99.3684	99.3843	99.4247	98.6103	97.6168	99.9762	98.1785	99.6408	98.6638	99.7683	93.7708	97.3479	96.4092	96.6059	99.4514	99.0006	86.6084	98.6724	98.7487	93.4621	97.904	98.7609	98.6258	99.866	93.3349	92.2153
100.8	99.8054	98.9685	99.7747	99.7684	98.8171	97.8306	99.3559	97.9157	97.8701	98.6396	98.3864	99.3206	99.3266	99.3622	98.5315	97.5155	99.9729	98.1344	99.6052	98.5932	99.7396	93.7337	97.2716	96.317	96.5482	99.4121	98.9526	86.4309	98.6245	98.7016	93.2373	97.8058	98.6898	98.504	99.8459	93.1532	92.1015
100.9	99.7531	98.8698	99.7421	99.7439	98.7273	97.6923	99.2721	97.7578	97.7131	98.5943	98.2748	99.2662	99.2608	99.301	98.4499	97.4013	99.9673	98.0861	99.5707	98.5132	99.7088	93.6944	97.189	96.2214	96.4915	99.3697	98.9021	86.2534	98.5722	98.6505	93.0132	97.7057	98.6165	98.3774	99.8248	92.9703	91.9892
101	99.7023	98.7725	99.7071	99.7166	98.6342	97.5376	99.1808	97.5877	97.5498	98.5476	98.1547	99.2124	99.1955	99.235	98.3434	97.2969	99.9613	98.0369	99.5317	98.4347	99.6751	93.6552	97.1009	96.1249	96.4338	99.3265	98.8512	86.0742	98.5216	98.5957	92.7841	97.5989	98.5461	98.2484	99.8032	92.7774	91.8732
101.1	99.65	98.6744	99.6689	99.6861	98.5365	97.3744	99.0754	97.4143	97.3799	98.498	98.0313	99.1548	99.1274	99.1633	98.2198	97.1932	99.9561	97.9852	99.4854	98.355	99.6385	93.6144	97.0114	96.0257	96.3728	99.2801	98.7976	85.8925	98.4678	98.5439	92.5544	97.4882	98.471	98.1039	99.7815	92.5815	91.7551
101.2	99.5868	98.5701	99.6279	99.6533	98.4283	97.1988	98.9553	97.2216	97.2012	98.4469	97.9083	99.0962	99.0521	99.0839	98.1082	97.0891	99.9489	97.9325	99.4413	98.271	99.5978	93.5707	96.9182	95.9249	96.3054	99.2314	98.7404	85.7076	98.4112	98.4919	92.3175	97.3714	98.3942	97.9497	99.7569	92.3753	91.6437
101.3	99.5199	98.4602	99.5843	99.6137	98.3178	97.0169	98.821	97.0255	97.0075	98.3979	97.788	99.0357	98.9801	99.0056	97.9704	96.9781	99.9388	97.8766	99.3892	98.1909	99.5536	93.5306	96.8201	95.8199	96.234	99.1807	98.6833	85.5209	98.3524	98.4383	92.0765	97.2496	98.3112	97.7944	99.7283	92.1653	91.5286
101.4	99.4315	98.346	99.5367	99.5617	98.196	96.8269	98.6897	96.8073	96.8036	98.3477	97.6586	98.9685	98.9048	98.9209	97.8058	96.857	99.9287	97.8192	99.3277	98.1035	99.5055	93.489	96.7197	95.7119	96.1605	99.1272	98.6224	85.3321	98.2926	98.3825	91.8332	97.1168	98.2272	97.6245	99.6943	91.9454	91.408
101.5	99.3263	98.2291	99.4886	99.5142	98.0865	96.6377	98.5524	96.5851	96.6022	98.2941	97.5237	98.8914	98.8229	98.8307	97.6938	96.7222	99.9183	97.7569	99.2694	98.0089	99.4518	93.4447	96.6146	95.5969	96.0827	99.0715	98.5587	85.141	98.2291	98.3232	91.5797	96.9829	98.1421	97.4577	99.6571	91.727	91.2867
101.6	99.2086	98.1031	99.4378	99.4609	97.9853	96.4426	98.4069	96.3624	96.3875	98.2391	97.3944	98.8157	98.7383	98.7372	97.5908	96.581	99.9042	97.6909	99.2	97.9148	99.3953	93.3995	96.5077	95.4828	96.0011	99.0134	98.4927	84.9496	98.1646	98.2614	91.3189	96.8539	98.0514	97.2869	99.6206	91.5032	91.1615
101.7	99.093	97.9763	99.3849	99.4166	97.8728	96.2226	98.249	96.1203	96.1616	98.1812	97.2653	98.7404	98.6527	98.6432	97.4866	96.4447	99.8895	97.6208	99.1359	97.8162	99.3355	93.3542	96.3906	95.3651	95.9167	98.9586	98.4241	84.7642	98.1003	98.1952	91.0566	96.7203	97.9584	97.1055	99.5788	91.2736	91.0378
101.8	98.9609	97.8382	99.3276	99.3762	97.7453	96.002	98.0822	95.8652	95.94	98.1203	97.1291	98.6575	98.5584	98.5433	97.3769	96.3292	99.8707	97.5499	99.0722	97.7172	99.2718	93.3078	96.2701	95.2432	95.8262	98.8983	98.3555	84.5759	98.0339	98.1302	90.7878	96.5815	97.8663	96.9149	99.5346	91.0467	90.9118
101.9	98.8178	97.6892	99.2687	99.3292	97.6143	95.7857	97.912	95.6071	95.7046	98.0566	96.9948	98.5727	98.4578	98.4344	97.2676	96.2139	99.8441	97.476	99.0024	97.6108	99.2033	93.2597	96.1449	95.117	95.73	98.8357	98.2836	84.3889	97.965	98.063	90.5151	96.4397	97.7724	96.7124	99.4898	90.8045	90.7853
102	98.6833	97.5397	99.2074	99.2861	97.4749	95.5696	97.7279	95.345	95.4556	97.9939	96.8582	98.4899	98.3533	98.3182	97.1533	96.0913	99.8141	97.4	98.9294	97.5019	99.1298	93.2122	96.0126	94.9854	95.6337	98.7717	98.2122	84.2008	97.8939	97.9933	90.2326	96.2982	97.6735	96.4944	99.4469	90.5503	90.6573
102.1	98.5445	97.3764	99.1435	99.2347	97.3354	95.3429	97.5386	95.0742	95.1986	97.928	96.7205	98.3927	98.2533	98.1921	97.0105	95.9676	99.7818	97.3199	98.8593	97.3918	99.05	93.1638	95.8751	94.843	95.5259	98.7039	98.1382	84.0076	97.8155	97.9207	89.9555	96.1513	97.5705	96.2672	99.3965	90.2941	90.5267
102.2	98.3903	97.2133	99.0799	99.1771	97.1953	95.1231	97.3312	94.8016	94.9409	97.8579	96.5777	98.2932	98.152	98.0536	96.8876	95.8409	99.7465	97.2414	98.7876	97.2761	98.9645	93.1139	95.728	94.7025	95.4188	98.6371	98.0674	83.8126	97.7375	97.8418	89.6796	96.0022	97.4684	96.0377	99.3403	90.042	90.3977
102.3	98.2093	97.0489	99.0145	99.1066	97.0593	94.8875	97.1222	94.5291	94.6773	97.7828	96.4344	98.2018	98.0387	97.9086	96.783	95.7134	99.7035	97.1572	98.7121	97.1555	98.8746	93.0616	95.5778	94.5575	95.3124	98.5635	97.9929	83.6193	97.6589	97.7557	89.3993	95.847	97.3657	95.7896	99.2833	89.7865	90.2622
102.4	98.0155	96.8784	98.9491	99.0381	96.9182	94.6335	96.9095	94.2481	94.3874	97.7072	96.2817	98.1052	97.9199	97.7602	96.6589	95.5732	99.6556	97.0693	98.6333	97.0358	98.7796	93.0088	95.4245	94.4119	95.1968	98.4906	97.9172	83.4272	97.5765	97.6647	89.1114	95.6822	97.2592	95.5419	99.2234	89.52	90.123
102.5	97.8185	96.7141	98.8799	98.9618	96.7718	94.3908	96.684	93.9586	94.0939	97.6305	96.1264	98.004	97.7907	97.6112	96.5346	95.421	99.6034	96.9763	98.5489	96.9112	98.6792	92.9582	95.2671	94.2616	95.0755	98.4177	97.8401	83.2327	97.4901	97.5723	88.8317	95.5193	97.1488	95.2856	99.1577	89.2433	89.9798
102.6	97.5979	96.5424	98.8085	98.8825	96.618	94.1362	96.4486	93.6565	93.7912	97.551	95.9692	97.8921	97.6644	97.4549	96.4114	95.2673	99.5516	96.8795	98.4542	96.7809	98.5759	92.9059	95.1031	94.1048	94.9522	98.34	97.7614	83.0407	97.4039	97.4814	88.5463	95.359	97.035	95.0218	99.0868	88.962	89.8364
102.7	97.369	96.3576	98.7342	98.806	96.4591	93.8682	96.2081	93.3443	93.4921	97.4722	95.8024	97.7797	97.5379	97.2909	96.2893	95.114	99.5011	96.7805	98.3626	96.6511	98.4692	92.851	94.9361	93.9474	94.8152	98.2594	97.6785	82.8468	97.3116	97.3884	88.2576	95.1999	96.9209	94.7443	99.003	88.681	89.7038
102.8	97.1187	96.1769	98.6566	98.722	96.2925	93.588	95.954	93.0373	93.198	97.3892	95.6356	97.6663	97.4101	97.1219	96.1561	94.9696	99.4497	96.6746	98.2575	96.5174	98.3563	92.7989	94.7607	93.7769	94.68	98.1751	97.5904	82.6472	97.2186	97.2909	87.9597	95.0343	96.803	94.4671	98.9189	88.3959	89.5718
102.9	96.8644	96.0009	98.5754	98.6275	96.1299	93.3186	95.6895	92.7087	92.8984	97.3027	95.4697	97.5438	97.2829	96.946	96.0123	94.8223	99.3874	96.5682	98.1532	96.3817	98.2392	92.7461	94.5809	93.6066	94.5502	98.0873	97.5008	82.4437	97.1235	97.1949	87.6592	94.8701	96.6862	94.1673	98.8323	88.1019	89.4383
103	96.5811	95.8255	98.4903	98.5334	95.9594	93.0417	95.4291	92.3768	92.5783	97.2163	95.2862	97.411	97.152	96.7605	95.8483	94.6669	99.3248	96.4589	98.0499	96.2428	98.1176	92.6895	94.3966	93.4273	94.4159	97.9975	97.4151	82.2393	97.0213	97.0942	87.3478	94.701	96.5711	93.8614	98.7355	87.7979	89.2995
103.1	96.2966	95.6475	98.3998	98.4315	95.7878	92.7104	95.1615	92.0326	92.2609	97.1257	95.1063	97.2783	97.0148	96.5608	95.6714	94.5067	99.2522	96.346	97.947	96.0941	97.9944	92.6314	94.2057	93.2481	94.2673	97.9033	97.3241	82.0329	96.9193	96.9914	87.0435	94.5315	96.4504	93.5358	98.6377	87.4938	89.1611
103.2	95.9988	95.4615	98.3098	98.3207	95.6199	92.3905	94.8863	91.6656	91.9402	97.0297	94.9203	97.1441	96.8654	96.3558	95.4819	94.3328	99.1762	96.2295	97.84	95.9361	97.8656	92.5704	94.0076	93.0623	94.1145	97.8077	97.2288	81.8202	96.8119	96.881	86.7332	94.3591	96.3271	93.1979	98.5351	87.1885	89.0183
103.3	95.698	95.2644	98.2148	98.2237	95.4482	92.0753	94.6053	91.3113	91.627	96.9358	94.7255	97.0093	96.7142	96.1458	95.2953	94.1594	99.094	96.108	97.7162	95.7736	97.731	92.5098	93.8086	92.8637	93.9521	97.7062	97.1355	81.6083	96.7038	96.765	86.4097	94.1836	96.2044	92.8557	98.4282	86.8705	88.8811
103.4	95.3903	95.0734	98.1152	98.132	95.2773	91.7672	94.3233	90.9517	91.3048	96.8376	94.5322	96.8673	96.563	95.9187	95.1173	93.9483	99.0034	95.9818	97.5919	95.6097	97.5915	92.4463	93.6054	92.6695	93.7931	97.5995	97.0363	81.3957	96.5886	96.6465	86.0811	94.0062	96.0811	92.4948	98.3121	86.5329	88.7361
103.5	95.0748	94.882	98.0205	98.0309	95.1041	91.4574	94.0344	90.5859	90.9704	96.7307	94.3335	96.7265	96.4117	95.6865	94.9254	93.761	98.9025	95.8551	97.4642	95.4511	97.4444	92.3829	93.3962	92.4686	93.6285	97.4922	96.9343	81.1818	96.4716	96.5279	85.7502	93.8255	95.9531	92.1303	98.1841	86.1938	88.5843
103.6	94.7557	94.6929	97.9217	97.9271	94.9336	91.1538	93.75	90.2321	90.6317	96.6269	94.1436	96.5671	96.2591	95.4502	94.6953	93.5677	98.7886	95.7237	97.3446	95.2915	97.2927	92.3163	93.1864	92.2637	93.4581	97.3829	96.8286	80.9644	96.3533	96.4077	85.4099	93.6413	95.8234	91.752	98.0534	85.8612	88.4367
103.7	94.4275	94.5001	97.823	97.8215	94.7662	90.8322	93.4635	89.8537	90.2901	96.5182	93.9413	96.4032	96.1044	95.2104	94.4693	93.383	98.66	95.5868	97.2217	95.13	97.1351	92.2484	92.9744	92.0573	93.2854	97.2691	96.7195	80.7485	96.2297	96.2854	85.0698	93.4659	95.6975	91.3636	97.916	85.518	88.2939
103.8	94.0824	94.3109	97.7196	97.7106	94.599	90.4749	93.173	89.4769	89.9357	96.4135	93.7447	96.2354	95.939	94.9643	94.2656	93.1911	98.5376	95.4504	97.0922	94.9658	96.972	92.179	92.7586	91.848	93.1006	97.1501	96.6087	80.5324	96.1046	96.1623	84.7314	93.2825	95.5665	90.9673	97.7758	85.1697	88.1516
103.9	93.7362	94.1023	97.6093	97.5934	94.4173	90.1351	92.8865	89.1147	89.5867	96.3069	93.5554	96.061	95.7734	94.7039	94.0662	92.9837	98.4055	95.3086	96.9615	94.7941	96.8045	92.1031	92.5401	91.6295	92.9142	97.0285	96.4977	80.3203	95.9746	96.0403	84.3883	93.0919	95.4349	90.5535	97.6288	84.8226	88.0029
104	93.3744	93.8905	97.4939	97.4627	94.2262	89.7881	92.5929	88.7622	89.2351	96.1932	93.3554	95.8894	95.5996	94.4305	93.8639	92.7663	98.2549	95.1653	96.8294	94.6217	96.6337	92.0237	92.3146	91.4047	92.734	96.9021	96.3826	80.1052	95.8411	95.9156	84.0461	92.9011	95.3031	90.113	97.4684	84.4697	87.846
104.1	93.0098	93.682	97.3758	97.3337	94.0229	89.4235	92.3041	88.3926	88.8841	96.0776	93.16	95.7174	95.4345	94.1683	93.667	92.5564	98.1123	95.0194	96.6873	94.4528	96.46	91.9429	92.0902	91.1738	92.5468	96.767	96.2622	79.8869	95.704	95.7836	83.6923	92.7075	95.1696	89.6595	97.3009	84.1095	87.6933
104.2	92.627	93.4734	97.2594	97.2126	93.8305	89.0568	92.01	88.019	88.5402	95.9595	92.9686	95.5358	95.2681	93.8984	93.4555	92.3376	97.955	94.8736	96.5366	94.2801	96.2773	91.8608	91.857	90.9432	92.3602	96.6284	96.1408	79.6672	95.5647	95.6385	83.3385	92.509	95.0342	89.1972	97.1329	83.7428	87.536
104.3	92.2319	93.2613	97.137	97.0731	93.6396	88.7092	91.6873	87.6426	88.178	95.8348	92.7787	95.3654	95.0896	93.6252	93.2274	92.1401	97.7861	94.7202	96.3795	94.1032	96.0894	91.7735	91.6276	90.7014	92.1791	96.4889	96.0159	79.4492	95.4209	95.4938	82.9792	92.3079	94.8956	88.7041	96.9522	83.3695	87.3824
104.4	91.8488	93.0461	97.0097	96.9423	93.4392	88.3153	91.3693	87.2699	87.8096	95.7069	92.5836	95.1945	94.9045	93.3422	92.9899	91.9466	97.6057	94.5636	96.2169	93.9261	95.8932	91.685	91.395	90.4619	91.9869	96.3463	95.8875	79.2226	95.2733	95.3482	82.6108	92.1032	94.7551	88.2007	96.7698	82.9881	87.2271
104.5	91.4513	92.835	96.8757	96.8173	93.2367	87.9433	91.0545	86.8994	87.4511	95.5682	92.3746	95.0231	94.7256	93.0416	92.7682	91.7426	97.4245	94.4051	96.0438	93.7476	95.695	91.5946	91.1566	90.2179	91.7883	96.1954	95.7553	78.9942	95.1203	95.1981	82.2295	91.9004	94.6153	87.6701	96.5816	82.5982	87.0655
104.6	91.0759	92.6214	96.7361	96.6948	93.0333	87.5608	90.7322	86.519	87.0878	95.4285	92.1695	94.8502	94.5413	92.759	92.5443	91.5363	97.2272	94.2438	95.8615	93.5603	95.4955	91.4968	90.9129	89.9688	91.5968	96.0369	95.6149	78.7656	94.963	95.0503	81.8446	91.6994	94.4736	87.1396	96.3824	82.2016	86.896
104.7	90.7055	92.4017	96.5897	96.5633	92.8362	87.1524	90.4173	86.1283	86.7324	95.2863	91.9679	94.6793	94.3551	92.4555	92.331	91.329	97.032	94.0762	95.6831	93.3809	95.2907	91.3981	90.6708	89.7101	91.3978	95.878	95.4697	78.5393	94.8044	94.899	81.4469	91.4967	94.3305	86.5839	96.1763	81.8124	86.7187
104.8	90.3209	92.1862	96.4466	96.4318	92.6384	86.7287	90.0798	85.745	86.373	95.137	91.7566	94.5026	94.1608	92.1632	92.1177	91.1192	96.828	93.9074	95.501	93.1922	95.0771	91.3004	90.425	89.435	91.1983	95.7124	95.3226	78.3109	94.6417	94.7445	81.0442	91.2987	94.1856	85.9884	95.9667	81.4122	86.5435
104.9	89.9263	91.9602	96.2921	96.2783	92.4477	86.3328	89.7398	85.3504	86.0033	94.9796	91.5431	94.3276	93.9593	91.8692	91.8837	90.9034	96.6201	93.7374	95.3066	93.0033	94.8658	91.2005	90.172	89.1617	90.987	95.5442	95.1668	78.0845	94.4755	94.5857	80.6371	91.0979	94.043	85.3656	95.7402	81.0042	86.368
105	89.5165	91.725	96.1552	96.138	92.2531	85.9174	89.4044	84.9523	85.6248	94.8246	91.3278	94.1543	93.7635	91.5637	91.6482	90.6737	96.4082	93.565	95.1181	92.8149	94.6551	91.1019	89.9137	88.8836	90.7744	95.3712	95.0048	77.853	94.3079	94.4209	80.2254	90.8945	93.8994	84.7076	95.5	80.5833	86.1872
105.1	89.0942	91.4952	96.0141	95.9996	92.0521	85.4973	89.0842	84.5336	85.2385	94.6673	91.1082	93.9723	93.5717	91.2624	91.4084	90.4253	96.1839	93.3914	94.9226	92.6199	94.4349	90.992	89.6555	88.5946	90.5642	95.2	94.8412	77.6209	94.1311	94.252	79.8095	90.6862	93.7536	84.042	95.2609	80.1621	86.0014
105.2	88.6697	91.26	95.8685	95.8589	91.8483	85.0915	88.7491	84.1133	84.8437	94.5087	90.8665	93.785	93.3814	90.9555	91.174	90.1911	95.9491	93.2084	94.7255	92.4133	94.205	90.8807	89.3965	88.3007	90.3526	95.0242	94.6774	77.3918	93.9554	94.0799	79.3874	90.4789	93.6075	83.3393	95.012	79.7299	85.8132
105.3	88.2476	91.0284	95.7179	95.7139	91.642	84.6965	88.3993	83.6842	84.4511	94.3505	90.6289	93.5975	93.1855	90.6292	90.9287	89.9661	95.6998	93.0195	94.5202	92.2103	93.9694	90.7603	89.1377	87.9917	90.1365	94.8456	94.5048	77.1543	93.7752	93.9125	78.9584	90.2715	93.4578	82.6161	94.7526	79.2806	85.6257
105.4	87.807	90.7893	95.5534	95.5645	91.4279	84.2902	88.059	83.2418	84.0432	94.1993	90.3918	93.3971	92.988	90.3002	90.699	89.738	95.435	92.8299	94.3199	92.0062	93.7281	90.6455	88.8716	87.6823	89.9222	94.659	94.3254	76.9114	93.5948	93.739	78.5225	90.0606	93.3006	81.8613	94.4857	78.8247	85.4293
105.5	87.3795	90.5459	95.3916	95.4186	91.2141	83.8935	87.7116	82.7945	83.6329	94.0414	90.1644	93.1921	92.7836	89.9577	90.4708	89.5092	95.1771	92.6401	94.1094	91.8065	93.4751	90.5277	88.6009	87.3807	89.7102	94.4741	94.1468	76.663	93.4071	93.5568	78.0842	89.8489	93.145	81.0728	94.2143	78.3725	85.2366
105.6	86.9627	90.3033	95.2301	95.2629	90.9928	83.5091	87.3631	82.3399	83.2304	93.8797	89.9289	92.9758	92.5849	89.6167	90.2167	89.2766	94.9196	92.4472	93.9044	91.6075	93.2353	90.4043	88.3221	87.0673	89.504	94.2923	93.9685	76.4187	93.218	93.3754	77.6337	89.6356	92.9901	80.2619	93.9423	77.9204	85.042
105.7	86.5466	90.0611	95.0596	95.1158	90.7702	83.1056	87.0233	81.8783	82.8073	93.7111	89.6863	92.7691	92.3796	89.2801	89.9519	89.0253	94.6561	92.2499	93.7	91.4024	92.9978	90.2805	88.0482	86.742	89.2975	94.1082	93.7767	76.1699	93.0265	93.1972	77.1605	89.4227	92.8367	79.4453	93.656	77.4519	84.8449
105.8	86.1423	89.8195	94.8823	94.961	90.5498	82.6923	86.691	81.4242	82.3895	93.5265	89.443	92.5703	92.175	88.9402	89.6992	88.773	94.3779	92.0477	93.4907	91.1997	92.7603	90.1506	87.7727	86.4154	89.0809	93.9165	93.5831	75.9234	92.8334	93.0119	76.6964	89.2068	92.682	78.6005	93.3616	76.9603	84.6495
105.9	85.7168	89.5772	94.6983	94.8059	90.315	82.2663	86.361	80.9413	81.9725	93.3514	89.183	92.3726	91.9804	88.5948	89.4378	88.5231	94.1123	91.8485	93.2827	90.9907	92.5223	90.0168	87.4899	86.0916	88.8539	93.7178	93.3878	75.6803	92.6366	92.817	76.2349	88.9893	92.5256	77.716	93.0595	76.4731	84.4507
106	85.2953	89.3269	94.5076	94.6414	90.0698	81.8513	86.0165	80.449	81.5563	93.1643	88.9338	92.1709	91.7842	88.2381	89.1858	88.2589	93.8324	91.6452	93.0777	90.7761	92.2784	89.8828	87.2122	85.7612	88.6334	93.5156	93.1837	75.43	92.4358	92.6263	75.7624	88.7678	92.367	76.8019	92.7541	75.9846	84.2482
106.1	84.8428	89.0762	94.3093	94.4733	89.8484	81.4435	85.691	79.9446	81.143	92.9781	88.6846	91.9645	91.5795	87.8864	88.9299	87.9977	93.5524	91.4398	92.8758	90.5553	92.0263	89.7452	86.928	85.4314	88.4144	93.3029	92.9768	75.1756	92.2299	92.4373	75.3063	88.5521	92.2064	75.8737	92.4393	75.4876	84.0337
106.2	84.4075	88.8053	94.1123	94.2948	89.6189	81.0362	85.3723	79.458	80.7357	92.7833	88.429	91.7601	91.3751	87.5297	88.6831	87.7477	93.2644	91.2318	92.6695	90.3352	91.7746	89.6044	86.6434	85.1086	88.1904	93.0842	92.7641	74.9136	92.0188	92.2337	74.8412	88.3323	92.0475	74.9375	92.1188	74.9965	83.8237
106.3	83.968	88.5347	93.9058	94.1089	89.3943	80.6416	85.0403	78.9364	80.3265	92.5925	88.1692	91.5504	91.172	87.1726	88.4233	87.4984	92.9696	91.021	92.458	90.1175	91.5195	89.4593	86.3596	84.7763	87.9669	92.8611	92.5543	74.6578	91.8026	92.0347	74.3465	88.1193	91.8818	73.9751	91.7916	74.502	83.6051
106.4	83.5377	88.2674	93.6976	93.9126	89.1794	80.2295	84.7222	78.4097	79.9089	92.3875	87.9253	91.3377	90.9699	86.8154	88.1081	87.2371	92.6658	90.8124	92.2486	89.8976	91.2649	89.3071	86.0762	84.4411	87.7511	92.633	92.3399	74.4003	91.5858	91.8237	73.8439	87.8956	91.7172	73.0166	91.4586	74.0033	83.3927
106.5	83.1001	88.0005	93.4874	93.72	88.9538	79.83	84.397	77.8969	79.4849	92.1757	87.6694	91.1217	90.7612	86.4569	87.8071	86.9799	92.3591	90.6041	92.0317	89.6639	91.0094	89.1492	85.7944	84.0948	87.5332	92.3943	92.118	74.1395	91.3688	91.5976	73.3399	87.666	91.5518	72.036	91.12	73.4886	83.1871
106.6	82.6393	87.7302	93.2698	93.5451	88.7289	79.449	84.0874	77.38	79.0591	91.9659	87.4186	90.9067	90.5427	86.0732	87.4847	86.7223	92.0607	90.3937	91.8066	89.4223	90.7443	88.9801	85.5075	83.7565	87.3114	92.1537	91.8939	73.8818	91.1422	91.3807	72.8388	87.4408	91.3868	71.0274	90.7745	72.9688	82.9817
106.7	82.1701	87.4564	93.04	93.373	88.5003	79.0689	83.7735	76.8406	78.6304	91.7486	87.1722	90.6902	90.3128	85.7098	87.1442	86.4516	91.7602	90.1796	91.5879	89.1798	90.4715	88.8094	85.2198	83.4177	87.0883	91.9085	91.664	73.6213	90.9104	91.1652	72.3165	87.224	91.2122	69.9989	90.4137	72.4437	82.7658
106.8	81.7155	87.172	92.8152	93.2015	88.2777	78.6765	83.4568	76.2985	78.2068	91.5231	86.9129	90.4616	90.0886	85.3303	86.8362	86.1826	91.4527	89.9595	91.36	88.9454	90.2011	88.6345	84.9296	83.0712	86.856	91.658	91.4214	73.3582	90.682	90.9445	71.7755	87.0102	91.0312	68.9631	90.0424	71.9089	82.5528
106.9	81.278	86.8964	92.5875	93.0234	88.0501	78.2924	83.1264	75.752	77.7836	91.2838	86.6399	90.2371	89.8665	84.937	86.5252	85.8922	91.1298	89.7376	91.1204	88.7061	89.9293	88.4631	84.6411	82.7225	86.6232	91.4008	91.1761	73.1001	90.447	90.7177	71.2238	86.7934	90.8552	67.9326	89.6672	71.3617	82.3372
107	80.8437	86.6249	92.3527	92.8357	87.8212	77.8817	82.805	75.2104	77.3674	91.0529	86.3749	90.0142	89.6331	84.5424	86.2085	85.5811	90.8138	89.5145	90.8649	88.4663	89.6555	88.2914	84.3518	82.3682	86.3869	91.1455	90.9342	72.838	90.2112	90.4773	70.656	86.5732	90.6838	66.9075	89.2882	70.8088	82.1199
107.1	80.4153	86.3454	92.1146	92.6483	87.5974	77.4801	82.4698	74.676	76.9543	90.8222	86.1283	89.7986	89.404	84.162	85.9116	85.2759	90.4985	89.2919	90.611	88.2251	89.3808	88.1158	84.0587	82.0137	86.1523	90.8909	90.6813	72.5699	89.9704	90.2332	70.0883	86.3474	90.5147	65.8897	88.9003	70.2519	81.9086
107.2	79.9684	86.0678	91.8727	92.4632	87.3727	77.0808	82.1354	74.1462	76.5496	90.5878	85.8889	89.5762	89.1778	83.7708	85.5898	84.9869	90.186	89.0708	90.3672	87.9762	89.1025	87.9262	83.7648	81.6589	85.9111	90.629	90.4196	72.3056	89.7245	89.996	69.5075	86.1285	90.3401	64.8726	88.5033	69.6726	81.6955
107.3	79.5316	85.7864	91.6362	92.2849	87.159	76.6818	81.8102	73.6286	76.1238	90.351	85.6403	89.3497	88.9614	83.3762	85.2698	84.6911	89.8723	88.851	90.1126	87.7299	88.8135	87.7403	83.4695	81.2959	85.6737	90.3627	90.1544	72.0417	89.48	89.7596	68.9355	85.9052	90.1649	63.848	88.0933	69.0776	81.4811
107.4	79.0845	85.504	91.3947	92.097	86.9394	76.2649	81.4729	73.1553	75.7051	90.1081	85.3887	89.1237	88.7429	82.9842	84.9699	84.378	89.5496	88.6299	89.8555	87.4863	88.5242	87.5543	83.1708	80.9178	85.4376	90.0837	89.8781	71.7723	89.2234	89.5096	68.3441	85.6794	89.9901	62.8187	87.6771	68.4786	81.2624
107.5	78.6453	85.2162	91.1405	91.897	86.7174	75.8305	81.144	72.7074	75.291	89.859	85.1328	88.8838	88.5205	82.5863	84.6418	84.0599	89.2263	88.4057	89.6001	87.2424	88.2425	87.3587	82.8732	80.5425	85.2095	89.7968	89.6041	71.5014	88.9712	89.2505	67.7361	85.4539	89.8144	61.7857	87.2507	67.8513	81.042
107.6	78.1987	84.9167	90.8899	91.6933	86.4853	75.4213	80.8081	72.289	74.8851	89.609	84.8758	88.6522	88.2941	82.1763	84.3123	83.7353	88.901	88.1792	89.3454	86.9904	87.9535	87.1655	82.5676	80.167	84.9797	89.5014	89.3266	71.2235	88.7211	88.982	67.1081	85.2322	89.6394	60.7536	86.8153	67.2048	80.8206
107.7	77.7581	84.6193	90.63	91.4827	86.2445	74.9817	80.4794	71.8946	74.4992	89.3514	84.6275	88.414	88.0672	81.7661	83.9104	83.3972	88.5753	87.9407	89.0871	86.7459	87.6623	86.9735	82.2634	79.7908	84.7592	89.195	89.041	70.9508	88.4606	88.7075	66.4621	85.0049	89.4574	59.7337	86.3692	66.563	80.5919
107.8	77.3096	84.3097	90.3677	91.2771	86.0211	74.5122	80.1326	71.5164	74.0984	89.0797	84.3831	88.1902	87.8427	81.3454	83.5281	83.0611	88.2549	87.7047	88.823	86.4941	87.3695	86.7778	81.9583	79.411	84.5392	88.8861	88.7523	70.6765	88.1908	88.4295	65.8166	84.7823	89.2738	58.7239	85.9157	65.9181	80.3674
107.9	76.85	83.9984	90.0813	91.0654	85.7829	74.0888	79.7855	71.1339	73.7017	88.8016	84.1336	87.9508	87.6169	80.9237	83.1695	82.7243	87.9414	87.4673	88.559	86.231	87.0715	86.5796	81.6572	79.0198	84.3229	88.5633	88.4673	70.3944	87.9238	88.1373	65.1554	84.5618	89.0871	57.7265	85.4518	65.255	80.1407
108	76.4007	83.6828	89.8054	90.8719	85.5398	73.683	79.4245	70.7641	73.3137	88.5257	83.8769	87.7163	87.3956	80.4997	82.8263	82.3799	87.634	87.2307	88.2939	85.9737	86.768	86.3742	81.3543	78.6252	84.1024	88.238	88.181	70.1145	87.6511	87.8396	64.4789	84.3429	88.9015	56.7383	84.9775	64.5808	79.913
108.1	75.9327	83.3714	89.5127	90.6776	85.289	73.254	79.0549	70.4083	72.9197	88.2454	83.6274	87.4734	87.1672	80.0654	82.4551	82.0245	87.314	86.9881	88.0123	85.7108	86.4588	86.16	81.0517	78.2352	83.8775	87.9088	87.8881	69.8318	87.3746	87.5395	63.8079	84.1261	88.7148	55.7409	84.4827	63.9171	79.6758
108.2	75.4944	83.0682	89.2123	90.4777	85.049	72.8241	78.6962	70.0498	72.5348	87.9542	83.3657	87.2207	86.9286	79.6179	82.115	81.6835	86.9982	86.7449	87.7523	85.4522	86.1489	85.9403	80.7541	77.8262	83.6512	87.5718	87.5873	69.5504	87.1054	87.2355	63.0976	83.8991	88.5293	54.7476	83.9679	63.2379	79.4378
108.3	75.0628	82.7698	88.9033	90.2697	84.805	72.3689	78.3417	69.7105	72.1471	87.6587	83.1049	86.9745	86.6918	79.159	81.7983	81.3407	86.686	86.4957	87.4784	85.1794	85.8452	85.732	80.4505	77.4038	83.4206	87.2299	87.2826	69.267	86.8364	86.9296	62.3776	83.6713	88.3405	53.7646	83.4335	62.5483	79.1988
108.4	74.6208	82.4611	88.5933	90.0428	84.5611	71.9324	77.9788	69.3625	71.7553	87.3732	82.8324	86.7252	86.4561	78.6729	81.472	80.9955	86.3711	86.2509	87.196	84.9117	85.5511	85.5203	80.1454	76.9938	83.1893	86.8867	86.9765	68.9824	86.5635	86.6048	61.6542	83.4477	88.1466	52.8131	82.8878	61.8527	78.9522
108.5	74.1827	82.142	88.2787	89.8025	84.3169	71.4822	77.6184	69.0251	71.3658	87.0827	82.5751	86.4841	86.2172	78.1814	81.1549	80.6433	86.0577	86.0056	86.8917	84.6564	85.2432	85.3078	79.8358	76.5839	82.9608	86.5312	86.6618	68.6955	86.2903	86.287	60.9175	83.2268	87.9525	51.8734	82.3303	61.1354	78.6999
108.6	73.7457	81.836	87.9597	89.5552	84.0645	71.0378	77.2555	68.6931	70.983	86.7839	82.3139	86.2421	85.9815	77.692	80.8231	80.2533	85.7398	85.7597	86.5952	84.3991	84.9345	85.0934	79.5299	76.1558	82.7268	86.1772	86.3365	68.4035	86.0162	85.9772	60.1728	83.0029	87.7546	50.9539	81.7437	60.4063	78.4475
108.7	73.3065	81.5174	87.6321	89.3178	83.8242	70.5904	76.8968	68.3662	70.5964	86.4798	82.0472	86.0106	85.7361	77.1916	80.5007	79.8752	85.4228	85.512	86.2967	84.1387	84.6249	84.8758	79.2206	75.7255	82.4949	85.808	85.9993	68.1121	85.7359	85.6629	59.411	82.7717	87.558	50.0366	81.1437	59.6688	78.1892
108.8	72.8689	81.2012	87.2934	89.0841	83.5766	70.183	76.5221	68.0408	70.2114	86.1712	81.7618	85.7889	85.4989	76.696	80.177	79.5125	85.1085	85.2666	86.0173	83.8751	84.312	84.6505	78.9153	75.2839	82.2718	85.4336	85.661	67.8205	85.4517	85.3365	58.6408	82.5293	87.3606	49.1445	80.5157	58.9049	77.9273
108.9	72.4285	80.8831	86.9492	88.8642	83.3352	69.7485	76.1581	67.71	69.8309	85.8588	81.4753	85.5419	85.2599	76.1767	79.8631	79.1436	84.7856	85.0226	85.7387	83.615	83.9986	84.4258	78.6111	74.8442	82.0449	85.0684	85.3206	67.5347	85.1681	84.9833	57.869	82.2921	87.1706	48.2568	79.8879	58.128	77.6723
109	71.9783	80.5537	86.6109	88.6371	83.0738	69.299	75.7852	67.3726	69.4626	85.5304	81.1998	85.2969	85.0183	75.652	79.5479	78.7901	84.4549	84.7774	85.45	83.3489	83.6885	84.1962	78.3073	74.4233	81.8255	84.7002	84.9708	67.2337	84.8808	84.6198	57.089	82.0525	86.9711	47.3862	79.2375	57.3615	77.4058
109.1	71.5344	80.2251	86.2689	88.4049	82.8262	68.8348	75.4187	67.0345	69.0982	85.208	80.9189	85.0597	84.7767	75.1231	79.1913	78.4245	84.1243	84.5229	85.1591	83.0763	83.3817	83.9558	78.0046	73.993	81.5994	84.3082	84.6181	66.9337	84.5866	84.2671	56.2882	81.8035	86.7668	46.5378	78.5634	56.5829	77.128
109.2	71.0917	79.8874	85.9321	88.1651	82.5834	68.3396	75.0607	66.7115	68.7174	84.879	80.6376	84.8155	84.5399	74.5961	78.8577	78.0638	83.8105	84.2631	84.8629	82.7919	83.0774	83.716	77.6914	73.5624	81.3744	83.9099	84.2551	66.6314	84.2916	83.9087	55.4958	81.5537	86.5636	45.7086	77.8695	55.8014	76.8464
109.3	70.6654	79.5385	85.5871	87.9276	82.3268	67.8682	74.7025	66.3877	68.3405	84.5344	80.3522	84.5736	84.3014	74.0789	78.4894	77.6944	83.4898	84.0026	84.5664	82.5053	82.7702	83.4759	77.3724	73.1408	81.1451	83.5121	83.8868	66.3244	84.0025	83.5357	54.6823	81.31	86.36	44.8968	77.1471	54.9929	76.5715
109.4	70.2477	79.1962	85.2371	87.6911	82.072	67.3403	74.3525	66.0614	67.9724	84.1876	80.0642	84.3327	84.0581	73.5489	78.1516	77.3192	83.1704	83.7429	84.2657	82.2263	82.4561	83.2337	77.053	72.7102	80.9182	83.1171	83.5117	66.0204	83.7111	83.1566	53.8971	81.0484	86.1536	44.0903	76.4001	54.1806	76.295
109.5	69.8205	78.856	84.8688	87.462	81.8095	66.826	74.0069	65.7294	67.6095	83.8114	79.793	84.0799	83.808	73.0123	77.8094	76.9779	82.8516	83.4804	83.9675	81.9517	82.1337	82.9925	76.7339	72.2729	80.6913	82.7074	83.1229	65.7246	83.4141	82.7819	53.1256	80.8034	85.9464	43.3045	75.622	53.3633	76.0066
109.6	69.4087	78.5038	84.487	87.2217	81.548	66.2937	73.6729	65.4021	67.2386	83.4301	79.5165	83.8245	83.5562	72.4412	77.4617	76.6253	82.5267	83.2148	83.6731	81.6707	81.8094	82.7341	76.4198	71.8232	80.4547	82.2953	82.7444	65.4205	83.1204	82.3989	52.344	80.5639	85.7397	42.5312	74.8225	52.5466	75.7093
109.7	68.9723	78.1451	84.1094	86.9713	81.2838	65.7693	73.3368	65.0764	66.8671	83.0289	79.2231	83.5657	83.2955	71.8622	77.1195	76.2657	82.2068	82.9476	83.3597	81.3823	81.4907	82.4802	76.1034	71.3552	80.2157	81.8835	82.3588	65.1073	82.8251	82.0164	51.5739	80.3218	85.5315	41.7697	73.9814	51.7265	75.398
109.8	68.5483	77.7843	83.7278	86.7219	81.0263	65.2547	72.9943	64.7677	66.5011	82.6425	78.9361	83.3058	83.0428	71.2462	76.7577	75.8938	81.8949	82.6756	83.0452	81.0876	81.1785	82.2215	75.7836	70.898	79.9864	81.4504	81.9666	64.7975	82.5217	81.6057	50.8019	80.0775	85.3147	41.0122	73.1183	50.9145	75.0818
109.9	68.1133	77.4153	83.344	86.4796	80.7651	64.7311	72.6534	64.4716	66.1389	82.2729	78.6472	83.0481	82.7932	70.5978	76.3543	75.5202	81.5737	82.3985	82.7344	80.7887	80.8627	81.9648	75.4621	70.4441	79.7567	81.015	81.5721	64.4821	82.213	81.1812	50.032	79.8417	85.1044	40.2683	72.2106	50.0885	74.7665
110	67.6735	77.0433	82.9598	86.2194	80.5002	64.1958	72.3154	64.1688	65.7756	81.8786	78.364	82.7945	82.5493	69.9276	75.9764	75.1518	81.2475	82.1238	82.4319	80.4965	80.5309	81.7095	75.1508	69.9955	79.5297	80.5747	81.1769	64.174	81.9013	80.7765	49.2526	79.6139	84.892	39.5469	71.2709	49.2344	74.4491
110.1	67.2668	76.6616	82.572	85.9567	80.241	63.6781	71.9802	63.8601	65.4201	81.4722	78.0706	82.511	82.307	69.208	75.6229	74.7701	80.9216	81.8481	82.1209	80.1996	80.1853	81.4494	74.8427	69.52	79.3041	80.1298	80.784	63.8654	81.5905	80.3373	48.4766	79.3793	84.6713	38.8655	70.307	48.3914	74.1321
110.2	66.853	76.2788	82.1591	85.6993	79.9716	63.2097	71.6404	63.5571	65.0557	81.0656	77.7681	82.2475	82.0672	68.457	75.2694	74.3883	80.5875	81.574	81.8035	79.9015	79.8444	81.1858	74.5299	69.0352	79.0746	79.6789	80.3807	63.5411	81.2708	79.9103	47.693	79.1436	84.4541	38.2243	69.3134	47.5651	73.8139
110.3	66.4619	75.8901	81.7408	85.4318	79.7006	62.7322	71.305	63.2571	64.7053	80.6738	77.4607	81.9899	81.8158	67.7032	74.9199	74.0132	80.2662	81.2925	81.4812	79.5908	79.5121	80.9155	74.2189	68.5588	78.8487	79.2292	79.9777	63.2156	80.9585	79.4858	46.9202	78.9101	84.2394	37.5981	68.2846	46.734	73.4944
110.4	66.0699	75.4808	81.3225	85.1652	79.4318	62.2592	70.9599	62.9585	64.3627	80.2581	77.1305	81.7443	81.5664	66.9111	74.5387	73.6325	79.9501	81.0135	81.1507	79.2681	79.1745	80.6444	73.9072	68.062	78.6214	78.7733	79.571	62.8859	80.6462	79.0442	46.1411	78.672	84.0153	36.9878	67.221	45.9239	73.1645
110.5	65.6557	75.0828	80.8982	84.9023	79.1627	61.7826	70.5961	62.6697	64.0259	79.8197	76.8152	81.4929	81.3096	66.092	74.1562	73.2504	79.634	80.7315	80.8215	78.9428	78.8399	80.3744	73.5924	67.5575	78.3887	78.3159	79.1636	62.5583	80.3225	78.5806	45.356	78.4317	83.7922	36.4081	66.1502	45.1286	72.8425
110.6	65.253	74.6659	80.4569	84.6271	78.8859	61.3084	70.2407	62.3783	63.689	79.3913	76.499	81.2372	81.0598	65.2318	73.7925	72.8586	79.3006	80.4499	80.5027	78.6082	78.5124	80.108	73.2777	67.0644	78.1532	77.8537	78.7595	62.2273	79.9952	78.1274	44.599	78.1934	83.5663	35.8431	65.09	44.3223	72.5029
110.7	64.849	74.2515	80.0392	84.3662	78.6158	60.8405	69.8905	62.084	63.3685	78.9504	76.1842	80.9923	80.8098	64.3209	73.4351	72.4731	78.9773	80.1642	80.181	78.2698	78.1771	79.8391	72.9643	66.5542	77.9125	77.385	78.3439	61.903	79.6709	77.6635	43.8196	77.9575	83.3378	35.2781	63.9733	43.534	72.1623
110.8	64.4366	73.8407	79.6188	84.0881	78.3369	60.3774	69.5402	61.7865	63.0407	78.4977	75.8696	80.7348	80.5568	63.3979	73.0788	72.0766	78.6555	79.8761	79.8475	77.9248	77.8323	79.5606	72.6442	66.0259	77.6776	76.9073	77.9266	61.5789	79.3479	77.1872	43.0251	77.7264	83.1055	34.727	62.835	42.766	71.816
110.9	64.0467	73.4059	79.1937	83.8126	78.0584	59.8685	69.1861	61.4963	62.702	78.0447	75.569	80.4749	80.3043	62.4088	72.691	71.6811	78.3272	79.5863	79.5228	77.5677	77.492	79.2807	72.3168	65.4904	77.4422	76.425	77.5104	61.2419	79.0244	76.696	42.2224	77.4924	82.8697	34.2012	61.7135	42.0009	71.4647
111	63.6723	72.9845	78.7548	83.5559	77.7719	59.3582	68.8228	61.2122	62.3658	77.6035	75.2529	80.2143	80.0515	61.3908	72.3066	71.2792	78.0005	79.2983	79.1981	77.208	77.1522	79.0021	71.9932	64.9491	77.1983	75.9423	77.0932	60.901	78.7045	76.1784	41.4393	77.2667	82.6345	33.6817	60.5539	41.2369	71.1025
111.1	63.2907	72.5453	78.3313	83.2946	77.4838	58.8777	68.4543	60.9225	62.038	77.1666	74.9607	79.9567	79.7925	60.3915	71.9317	70.8716	77.6758	79.0045	78.8705	76.8363	76.8069	78.7172	71.6698	64.4134	76.9566	75.4643	76.6769	60.5574	78.3774	75.6792	40.6494	77.0385	82.4073	33.1868	59.3922	40.4835	70.7372
111.2	62.9078	72.0929	77.8921	83.0232	77.1976	58.3971	68.0987	60.6451	61.7111	76.7077	74.6384	79.6977	79.5392	59.3594	71.5615	70.4645	77.3437	78.7072	78.537	76.4739	76.4537	78.4373	71.3491	63.8899	76.7016	74.9833	76.2606	60.2236	78.0349	75.1699	39.8733	76.8047	82.1829	32.7075	58.2169	39.7531	70.3676
111.3	62.5369	71.6364	77.4527	82.7519	76.9311	57.9231	67.7452	60.353	61.3842	76.2267	74.2979	79.437	79.2784	58.3735	71.207	70.0507	77.0253	78.4089	78.19	76.101	76.1121	78.1622	71.0268	63.3622	76.4428	74.5054	75.8565	59.8854	77.6915	74.6606	39.0746	76.5639	81.9506	32.2346	57.0227	39.0216	69.9995
111.4	62.158	71.1838	77.0027	82.4807	76.6668	57.4102	67.3843	60.0598	61.059	75.7248	73.9607	79.1783	79.0278	57.381	70.8124	69.6482	76.7085	78.107	77.8444	75.723	75.7744	77.8756	70.7063	62.8339	76.1958	74.0288	75.4445	59.5516	77.3562	74.1295	38.2863	76.3252	81.7147	31.766	55.8552	38.2959	69.632
111.5	61.7936	70.7267	76.5463	82.2124	76.4099	56.8549	67.0345	59.7541	60.7399	75.2442	73.6398	78.918	78.7758	56.4198	70.4274	69.2377	76.4015	77.7987	77.473	75.3275	75.4274	77.5913	70.3797	62.3173	75.9569	73.5486	75.0259	59.2216	77.0221	73.581	37.5248	76.0831	81.4893	31.3154	54.6811	37.5956	69.2578
111.6	61.4206	70.2742	76.1016	81.9395	76.143	56.3561	66.6687	59.462	60.417	74.7584	73.3256	78.6479	78.5157	55.4674	70.008	68.823	76.0831	77.483	77.0983	74.9269	75.0789	77.2988	70.0459	61.7998	75.716	73.0706	74.6086	58.8838	76.6851	73.0189	36.7717	75.8466	81.2626	30.8768	53.5162	36.8787	68.8728
111.7	61.0667	69.8148	75.6275	81.6745	75.8762	55.8434	66.3043	59.17	60.0837	74.2634	72.9921	78.3682	78.2595	54.541	69.5837	68.4205	75.7571	77.1683	76.7353	74.5236	74.7268	76.9989	69.708	61.2778	75.4732	72.6082	74.1881	58.5421	76.3438	72.4383	36.0455	75.6134	81.036	30.4275	52.3457	36.1786	68.4907
111.8	60.7135	69.3727	75.1492	81.4047	75.6116	55.3442	65.9331	58.8918	59.7502	73.7692	72.6706	78.0866	77.9904	53.6586	69.1745	67.9925	75.4288	76.847	76.3791	74.1156	74.3713	76.7012	69.3727	60.7521	75.2354	72.1469	73.7589	58.2047	75.9991	71.8341	35.3323	75.3704	80.8049	30.017	51.1885	35.474	68.109
111.9	60.3524	68.9253	74.6805	81.1361	75.3241	54.7906	65.5608	58.6068	59.4249	73.2538	72.3512	77.8071	77.7202	52.7794	68.7278	67.5448	75.107	76.5238	76.0152	73.702	74.006	76.3976	69.0452	60.2363	74.9994	71.693	73.3292	57.8621	75.6529	71.2065	34.6327	75.1259	80.5769	29.6255	50.0736	34.7914	67.718
112	59.9936	68.4778	74.2132	80.8468	75.037	54.1931	65.1841	58.3184	59.1037	72.7231	72.0224	77.5327	77.4532	51.9756	68.303	67.1214	74.7796	76.2031	75.6566	73.2879	73.6422	76.0906	68.7129	59.7037	74.7533	71.2333	72.8939	57.5175	75.3088	70.5721	33.9597	74.886	80.3493	29.2433	48.979	34.1199	67.3235
112.1	59.662	68.0239	73.7513	80.5493	74.7436	53.5671	64.8032	58.0294	58.7767	72.2159	71.7024	77.2591	77.1909	51.2039	67.907	66.7025	74.4586	75.8773	75.2914	72.8738	73.2743	75.7868	68.374	59.1894	74.4996	70.775	72.4579	57.1665	74.9617	69.9292	33.2832	74.6418	80.1183	28.8678	47.9227	33.4477	66.9105
112.2	59.322	67.5595	73.2822	80.2587	74.4307	52.9747	64.4169	57.7448	58.4542	71.6825	71.3666	76.9901	76.9269	50.4451	67.5108	66.2745	74.1431	75.5516	74.9363	72.447	72.8988	75.4838	68.041	58.6755	74.2543	70.3077	72.0223	56.8179	74.6153	69.2673	32.6322	74.4029	79.8779	28.4928	46.886	32.7925	66.4947
112.3	58.991	67.0831	72.8132	79.9746	74.1451	52.3524	64.0463	57.4648	58.1202	71.1309	71.0373	76.7052	76.6636	49.7239	67.1162	65.8442	73.8249	75.213	74.5754	72.0141	72.5384	75.1778	67.703	58.1467	74.0045	69.8475	71.5843	56.4715	74.2651	68.6018	31.9985	74.1559	79.6373	28.132	45.8568	32.1515	66.0727
112.4	58.6709	66.5983	72.331	79.6747	73.8656	51.7151	63.6716	57.1748	57.8013	70.613	70.7165	76.4245	76.4066	49.0371	66.7277	65.4037	73.5098	74.8736	74.226	71.5839	72.1642	74.8723	67.3646	57.6094	73.7484	69.3858	71.1522	56.1186	73.9161	67.9232	31.3889	73.9036	79.3958	27.7799	44.8602	31.526	65.6486
112.5	58.3517	66.1318	71.8472	79.3823	73.5744	51.0817	63.2896	56.8863	57.4911	70.1074	70.4068	76.1314	76.1475	48.3599	66.3452	64.969	73.1928	74.5322	73.8639	71.1427	71.7823	74.5646	67.0336	57.0839	73.5066	68.9229	70.7228	55.7675	73.569	67.2386	30.7795	73.6578	79.1533	27.4347	43.8778	30.8927	65.2198
112.6	58.0507	65.6647	71.3588	79.0941	73.2675	50.4455	62.9246	56.5941	57.1704	69.5708	70.076	75.8434	75.8817	47.716	65.9858	64.5748	72.8814	74.1941	73.4879	70.7178	71.4115	74.2561	66.6995	56.5541	73.2698	68.4623	70.3057	55.4196	73.214	66.5546	30.1697	73.4121	78.9118	27.1011	42.9455	30.2671	64.7868
112.7	57.7454	65.1677	70.8536	78.8066	72.9676	49.8328	62.5646	56.3017	56.85	69.0433	69.7504	75.5526	75.6144	47.0832	65.6241	64.1434	72.5628	73.8544	73.1128	70.2845	71.0416	73.9469	66.378	56.0185	73.0145	67.995	69.8841	55.0778	72.851	65.8803	29.5681	73.163	78.6609	26.7622	42.0561	29.6416	64.3449
112.8	57.4447	64.6668	70.3447	78.5138	72.6627	49.2339	62.2084	56.0057	56.5261	68.4917	69.411	75.2705	75.3507	46.4764	65.2734	63.7285	72.2248	73.5149	72.7418	69.8466	70.6762	73.6349	66.0485	55.4943	72.7696	67.5434	69.4575	54.7281	72.4878	65.1858	28.9659	72.9082	78.4138	26.4274	41.1844	29.0195	63.8909
112.9	57.1406	64.1694	69.8229	78.2174	72.3528	48.6851	61.8451	55.7209	56.1938	67.9308	69.0798	74.9866	75.0855	45.8778	64.9049	63.3112	71.8808	73.1719	72.3893	69.407	70.3191	73.3149	65.7192	54.9626	72.5062	67.0823	69.0323	54.377	72.1292	64.5034	28.3849	72.6521	78.1612	26.0958	40.3524	28.408	63.433
113	56.8226	63.6622	69.2987	77.923	72.0484	48.1808	61.4655	55.4512	55.8722	67.3572	68.7511	74.6818	74.8286	45.2954	64.512	62.9148	71.5453	72.8207	72.0413	68.9602	69.9627	72.9861	65.3919	54.4192	72.251	66.6148	68.6066	54.0298	71.7734	63.8169	27.8349	72.3881	77.9168	25.7797	39.5581	27.7931	62.9678
113.1	56.4896	63.1375	68.7973	77.6004	71.7303	47.6803	61.1002	55.1836	55.55	66.7689	68.4152	74.3868	74.5653	44.7316	64.111	62.5256	71.2045	72.4758	71.6857	68.5208	69.6002	72.6599	65.0625	53.8881	72.0085	66.1628	68.181	53.6758	71.4162	63.1129	27.3103	72.1307	77.669	25.4619	38.797	27.1863	62.489
113.2	56.1515	62.6146	68.3034	77.2962	71.4221	47.1883	60.742	54.929	55.2384	66.1572	68.0631	74.1016	74.3044	44.1783	63.6871	62.1259	70.8731	72.1318	71.314	68.0726	69.2257	72.3293	64.7181	53.3574	71.7546	65.717	67.7646	53.3187	71.0553	62.3876	26.7986	71.8727	77.4222	25.1522	38.0717	26.5889	62.0098
113.3	55.8407	62.0893	67.8089	76.9804	71.1002	46.6964	60.3824	54.6639	54.9346	65.574	67.7118	73.8112	74.0408	43.6407	63.2404	61.7314	70.5539	71.7826	70.9549	67.6314	68.8517	72.0016	64.3748	52.8257	71.508	65.2751	67.3539	52.96	70.7028	61.6861	26.3123	71.6277	77.1772	24.8428	37.3714	26.0002	61.533
113.4	55.5392	61.5694	67.3093	76.6644	70.776	46.2264	60.0166	54.3867	54.6337	65.0136	67.3498	73.5076	73.7718	43.1366	62.8186	61.3136	70.2276	71.4294	70.6033	67.1953	68.4851	71.6684	64.0354	52.2801	71.2617	64.8238	66.9301	52.6069	70.3436	60.9782	25.827	71.372	76.9268	24.5319	36.7035	25.4176	61.0495
113.5	55.242	61.0647	66.7975	76.3572	70.472	45.7658	59.6578	54.1168	54.3311	64.4477	66.9908	73.2078	73.4942	42.6319	62.4077	60.8779	69.8953	71.0703	70.2451	66.7667	68.1169	71.3357	63.6925	51.7419	71.0038	64.3628	66.5141	52.2609	69.9805	60.2579	25.3532	71.1137	76.6774	24.2166	36.0433	24.8404	60.5585
113.6	54.9411	60.5493	66.267	76.0419	70.1473	45.3375	59.2897	53.8428	54.032	63.8682	66.6317	72.8903	73.2106	42.12	62.0095	60.4355	69.5646	70.7059	69.8861	66.3288	67.7639	71.0049	63.3465	51.2127	70.7462	63.9031	66.0905	51.9011	69.6153	59.5409	24.8983	70.856	76.421	23.9246	35.4216	24.2681	60.0668
113.7	54.6479	60.0187	65.7305	75.7282	69.8169	44.9137	58.9115	53.5696	53.7344	63.291	66.2878	72.5847	72.9391	41.6266	61.622	60.017	69.2304	70.3363	69.5351	65.8807	67.3983	70.6755	63.0019	50.6832	70.4931	63.4322	65.667	51.5414	69.2467	58.8208	24.4592	70.5911	76.1545	23.6322	34.8249	23.6881	59.5635
113.8	54.3523	59.5038	65.1969	75.4194	69.5013	44.4827	58.5483	53.2964	53.4312	62.7082	65.9258	72.2745	72.6603	41.1389	61.2469	59.5932	68.8879	69.9689	69.2032	65.4395	67.0272	70.3453	62.6586	50.1636	70.25	62.976	65.2399	51.1782	68.8761	58.0866	24.0352	70.3356	75.8815	23.3404	34.243	23.1118	59.06
113.9	54.0695	58.994	64.6382	75.0846	69.176	44.0871	58.1758	53.0248	53.14	62.1289	65.5645	71.9616	72.3746	40.6642	60.8871	59.1538	68.5578	69.595	68.8743	65.0058	66.6586	70.018	62.3028	49.6186	70.0008	62.53	64.8255	50.8197	68.5036	57.3605	23.6068	70.081	75.6182	23.0425	33.658	22.5462	58.5588
114	53.8034	58.4947	64.1018	74.7597	68.8506	43.7054	57.825	52.756	52.8434	61.5529	65.2083	71.6543	72.0876	40.1911	60.5154	58.7218	68.2287	69.2161	68.5352	64.5648	66.2887	69.6938	61.9507	49.084	69.7482	62.072	64.4023	50.456	68.1261	56.6552	23.1978	69.8318	75.3591	22.7493	33.1093	22.0031	58.0471
114.1	53.5323	58.0172	63.568	74.4318	68.5397	43.3145	57.4556	52.4774	52.5408	60.9902	64.8414	71.3369	71.7988	39.7227	60.1315	58.2815	67.895	68.8271	68.1961	64.1284	65.9059	69.3764	61.5995	48.5595	69.5008	61.6173	63.9744	50.0828	67.7511	55.9492	22.802	69.5788	75.0975	22.4569	32.5733	21.4633	57.5364
114.2	53.2435	57.5361	63.0337	74.0902	68.2257	42.9219	57.0787	52.2048	52.2395	60.3905	64.4734	71.0172	71.5159	39.2616	59.7045	57.8221	67.5821	68.4426	67.8508	63.7039	65.5243	69.0449	61.2479	48.0477	69.24	61.1675	63.562	49.711	67.3684	55.2135	22.4102	69.3303	74.8329	22.1702	32.0522	20.9235	57.0246
114.3	52.9744	57.0503	62.4927	73.7422	67.9119	42.5364	56.7078	51.928	51.9454	59.7756	64.0982	70.6812	71.2387	38.7986	59.3365	57.346	67.2561	68.0484	67.5163	63.2673	65.1485	68.7089	60.8928	47.5344	68.9872	60.708	63.1552	49.3458	66.9875	54.4887	22.0184	69.0811	74.5666	21.8925	31.5491	20.3845	56.4971
114.4	52.692	56.5663	61.9452	73.3951	67.5747	42.1502	56.3352	51.6502	51.657	59.1486	63.736	70.3398	70.951	38.3495	58.9599	56.8915	66.9251	67.655	67.1756	62.8402	64.7711	68.3724	60.5411	47.0058	68.7344	60.2416	62.7452	48.9852	66.5918	53.7872	21.6406	68.83	74.2977	21.6149	31.0721	19.8472	55.9474
114.5	52.4208	56.082	61.4101	73.0471	67.2236	41.7603	55.9679	51.3679	51.3582	58.5212	63.3782	69.9982	70.6492	37.9006	58.5823	56.4543	66.5814	67.2632	66.8336	62.4121	64.387	68.0441	60.1944	46.4664	68.4669	59.7778	62.3299	48.6239	66.2038	53.094	21.2635	68.5759	74.0206	21.3389	30.5937	19.3158	55.3893
114.6	52.129	55.6043	60.87	72.6927	66.8647	41.3903	55.5825	51.0685	51.0559	57.8862	63.0196	69.6689	70.3522	37.461	58.2004	55.9977	66.2441	66.8836	66.4978	61.9896	63.9991	67.7056	59.8431	45.9348	68.1946	59.3076	61.9169	48.2555	65.8156	52.4136	20.9028	68.3196	73.7399	21.0702	30.133	18.787	54.8323
114.7	51.8279	55.1322	60.3292	72.318	66.5191	41.0289	55.198	50.7893	50.7575	57.2579	62.6486	69.344	70.0521	37.023	57.8159	55.5682	65.9096	66.4947	66.1664	61.5791	63.6215	67.3546	59.4903	45.4144	67.9314	58.831	61.4902	47.8879	65.426	51.7397	20.5425	68.0666	73.4647	20.7952	29.6742	18.2542	54.2683
114.8	51.5123	54.678	59.7622	71.9711	66.1848	40.6696	54.8151	50.5261	50.4601	56.602	62.2863	69.0142	69.7603	36.614	57.4226	55.1408	65.5713	66.1066	65.8273	61.1626	63.249	67.0041	59.1416	44.8767	67.6755	58.3721	61.0582	47.5043	65.032	51.0932	20.1956	67.8103	73.1861	20.5255	29.2342	17.7345	53.7072
114.9	51.2208	54.2108	59.2193	71.6299	65.8371	40.318	54.4259	50.254	50.1721	55.9312	61.9096	68.6882	69.4701	36.1869	56.9917	54.6916	65.2381	65.709	65.4981	60.7616	62.8734	66.6553	58.7923	44.3486	67.4148	57.9033	60.6357	47.122	64.6449	50.4735	19.8643	67.5513	72.905	20.2428	28.8084	17.2201	53.1276
115	50.9396	53.746	58.6679	71.2795	65.4867	39.9672	54.0256	49.9854	49.8811	55.2484	61.5409	68.3603	69.1679	35.7641	56.5519	54.2449	64.9084	65.3115	65.1724	60.3669	62.5028	66.2982	58.4429	43.8214	67.1557	57.4409	60.2124	46.7518	64.2522	49.8328	19.5318	67.2908	72.6245	19.9612	28.395	16.7044	52.5522
115.1	50.6314	53.2759	58.1074	70.9079	65.154	39.6317	53.6125	49.7201	49.5897	54.5702	61.1783	68.018	68.8712	35.3457	56.1151	53.8151	64.5689	64.9062	64.86	59.9738	62.1189	65.9312	58.0913	43.3232	66.8908	56.9594	59.7945	46.3843	63.845	49.1984	19.1959	67.0275	72.3446	19.6805	27.9814	16.1984	51.9784
115.2	50.3419	52.7934	57.5447	70.5285	64.8181	39.3064	53.202	49.4468	49.2872	53.8848	60.7934	67.6827	68.5782	34.9476	55.7275	53.3784	64.2191	64.4975	64.553	59.5807	61.7268	65.5794	57.7392	42.8135	66.6217	56.4917	59.3715	46.0166	63.4287	48.5874	18.8835	66.7668	72.065	19.4064	27.5747	15.6897	51.3997
115.3	50.0812	52.3069	56.9958	70.1586	64.4875	38.9581	52.8	49.1871	48.9828	53.2215	60.3851	67.3472	68.2819	34.5419	55.3035	52.9193	63.8635	64.0737	64.2301	59.1879	61.3395	65.2339	57.3883	42.3059	66.3576	56.0329	58.9307	45.64	63.0118	47.9702	18.5802	66.509	71.7843	19.1486	27.1791	15.1936	50.8007
115.4	49.8034	51.8069	56.4479	69.793	64.1472	38.5974	52.3913	48.907	48.6913	52.5654	59.9689	67.0006	67.9788	34.1402	54.8994	52.4279	63.5079	63.6519	63.9081	58.7977	60.9508	64.8951	57.0377	41.7755	66.0836	55.563	58.4882	45.2663	62.5876	47.3615	18.289	66.2629	71.5087	18.8931	26.7832	14.7093	50.202
115.5	49.5326	51.3194	55.92	69.4013	63.8014	38.2464	51.9882	48.6201	48.3961	51.9379	59.5636	66.6723	67.6742	33.7292	54.5148	51.9906	63.1495	63.2254	63.6003	58.4111	60.5709	64.5457	56.6675	41.2464	65.8155	55.0976	58.0607	44.8902	62.169	46.7613	17.9978	66.0219	71.2281	18.6372	26.404	14.2143	49.6103
115.6	49.2605	50.8444	55.364	69.0083	63.448	37.8951	51.5912	48.3419	48.0916	51.2751	59.1641	66.3462	67.3745	33.329	54.1506	51.5346	62.7967	62.7941	63.2911	58.0227	60.1985	64.2023	56.304	40.7389	65.5302	54.6351	57.6246	44.5155	61.7448	46.1847	17.7071	65.7836	70.9405	18.3758	26.02	13.7421	49.0178
115.7	48.9818	50.3662	54.7921	68.6219	63.0983	37.5347	51.1966	48.0406	47.7878	50.6308	58.7409	66.0126	67.0761	32.929	53.7595	51.0357	62.4504	62.3447	62.9861	57.6357	59.8226	63.8613	55.9465	40.2215	65.2457	54.1725	57.1934	44.1495	61.3298	45.6184	17.4176	65.5366	70.6482	18.1295	25.6329	13.2631	48.4246
115.8	48.7348	49.8868	54.2459	68.2202	62.7261	37.1718	50.8289	47.7519	47.4858	49.9743	58.3348	65.6841	66.7637	32.5453	53.3727	50.5673	62.1011	61.8893	62.685	57.2562	59.4519	63.5215	55.5793	39.7021	64.9692	53.7162	56.7608	43.7847	60.9099	45.0642	17.1318	65.2808	70.3524	17.8841	25.2495	12.7942	47.8374
115.9	48.4867	49.4088	53.7003	67.8341	62.3509	36.8031	50.4402	47.4643	47.1889	49.3238	57.9197	65.3461	66.4458	32.1594	52.9734	50.0936	61.7561	61.4182	62.3781	56.8813	59.0697	63.1722	55.2155	39.1756	64.7019	53.2548	56.3369	43.4069	60.4789	44.5115	16.8594	65.0237	70.0504	17.6352	24.8743	12.33	47.2459
116	48.2216	48.9225	53.1377	67.4383	61.975	36.4418	50.0391	47.1654	46.904	48.6177	57.4964	65.0113	66.1312	31.7597	52.5501	49.5921	61.4152	60.9489	62.0768	56.5115	58.6921	62.8129	54.8595	38.655	64.4199	52.7927	55.9169	43.0254	60.048	43.9827	16.5885	64.7677	69.742	17.3855	24.489	11.8783	46.6539
116.1	47.9657	48.4471	52.5748	67.0365	61.58	36.0737	49.634	46.863	46.6218	47.8867	57.0751	64.6536	65.813	31.3669	52.1126	49.0974	61.0748	60.4889	61.7756	56.1414	58.3154	62.4596	54.5076	38.1295	64.1251	52.3098	55.4875	42.6527	59.6158	43.4509	16.3235	64.517	69.4342	17.1365	24.1254	11.4523	46.0507
116.2	47.7112	47.9552	52.0346	66.6281	61.2008	35.7473	49.2444	46.5611	46.3434	47.1824	56.6328	64.3034	65.5063	30.9626	51.6994	48.6297	60.7264	60.0125	61.4732	55.7591	57.9284	62.1127	54.148	37.5979	63.838	51.8395	55.0622	42.2664	59.1859	42.9341	16.0578	64.2611	69.1285	16.8831	23.7706	11.0313	45.4434
116.3	47.4645	47.4446	51.4803	66.2252	60.8239	35.4255	48.8611	46.2732	46.0588	46.4569	56.1917	63.9409	65.2104	30.5687	51.3227	48.184	60.3878	59.5373	61.1696	55.3813	57.5399	61.7591	53.7871	37.0591	63.5471	51.3625	54.6402	41.8847	58.7593	42.4003	15.804	64.0105	68.8256	16.6358	23.4181	10.6113	44.824
116.4	47.2006	46.9328	50.8974	65.8116	60.4203	35.1263	48.4905	46.0025	45.7707	45.7055	55.7668	63.5635	64.9143	30.1787	50.8934	47.7089	60.0513	59.0606	60.8755	55.0087	57.1505	61.4023	53.4267	36.521	63.2623	50.8771	54.2156	41.5094	58.3199	41.8586	15.5481	63.752	68.5187	16.3887	23.0689	10.1975	44.1998
116.5	46.9474	46.4245	50.3263	65.4155	60.0016	34.818	48.0962	45.722	45.4874	44.9407	55.3063	63.1788	64.6075	29.7768	50.4615	47.2247	59.7038	58.5829	60.5935	54.6342	56.7699	61.0355	53.0638	35.9986	62.9828	50.3813	53.7775	41.1338	57.8825	41.3327	15.2956	63.494	68.2113	16.1402	22.7202	9.78485	43.5599
116.6	46.6952	45.9204	49.7336	65.0421	59.572	34.5058	47.6767	45.447	45.1955	44.1951	54.8426	62.7867	64.2942	29.361	50.037	46.764	59.3677	58.0884	60.3084	54.2778	56.3931	60.6728	52.6892	35.496	62.7087	49.8897	53.3296	40.7616	57.4441	40.8231	15.0391	63.228	67.9039	15.8837	22.3685	9.40557	42.9272
116.7	46.4371	45.3905	49.1408	64.6752	59.1631	34.2123	47.2635	45.1685	44.9123	43.4941	54.3587	62.3888	63.9778	28.9624	49.5944	46.3121	59.0322	57.5878	60.027	53.9354	56.0149	60.3167	52.313	35.0076	62.4239	49.408	52.8775	40.388	57.0166	40.3109	14.7942	62.9634	67.5911	15.6328	22.0198	9.02188	42.2875
116.8	46.1779	44.856	48.5707	64.3011	58.7437	33.9038	46.8633	44.8956	44.626	42.8055	53.8764	61.9895	63.6617	28.5724	49.1918	45.8472	58.6964	57.0782	59.7562	53.5848	55.6322	59.9596	51.9419	34.4941	62.1305	48.9171	52.4252	40.0054	56.5774	39.7943	14.5589	62.6884	67.2646	15.3805	21.6612	8.63734	41.6608
116.9	45.9269	44.2949	48.0349	63.9238	58.3301	33.5917	46.4459	44.606	44.3371	42.0728	53.4125	61.5794	63.3406	28.1821	48.801	45.3595	58.3522	56.5607	59.4804	53.2161	55.2409	59.6052	51.5668	33.9713	61.8518	48.4327	51.9671	39.6199	56.1236	39.2824	14.3249	62.4105	66.9448	15.1279	21.296	8.27251	41.028
117	45.6688	43.7343	47.4994	63.5414	57.9023	33.2821	46.0214	44.2954	44.0486	41.3126	52.9772	61.1559	63.0167	27.7834	48.4177	44.8873	57.9998	56.0339	59.1931	52.8543	54.8434	59.2441	51.1819	33.4458	61.5704	47.9335	51.5041	39.2391	55.676	38.7839	14.0909	62.1322	66.6216	14.8712	20.9427	7.91383	40.4024
117.1	45.4203	43.1819	46.9449	63.1537	57.4681	32.9513	45.5977	44.0008	43.7563	40.5821	52.5409	60.7443	62.6803	27.4091	48.0487	44.4026	57.6581	55.4762	58.9123	52.4855	54.4483	58.8852	50.801	32.9306	61.2864	47.4396	51.0425	38.8628	55.2289	38.2777	13.8556	61.8615	66.3033	14.6002	20.5951	7.56693	39.7775
117.2	45.1542	42.6124	46.371	62.7605	57.0372	32.6001	45.1703	43.7056	43.4729	39.8582	52.1057	60.3305	62.3469	27.0424	47.6751	43.9016	57.3144	54.9275	58.6329	52.1248	54.0668	58.5212	50.4287	32.4261	61.0001	46.9342	50.576	38.5032	54.7745	37.7782	13.6146	61.5901	65.9754	14.3367	20.2466	7.22244	39.1433
117.3	44.8927	42.032	45.7996	62.3644	56.5967	32.3066	44.7412	43.4186	43.1861	39.1615	51.6836	59.9048	62.019	26.6701	47.273	43.4392	56.9681	54.3717	58.3614	51.7732	53.6771	58.15	50.0553	31.8965	60.7087	46.4256	50.1115	38.1366	54.3261	37.2783	13.3788	61.3199	65.641	14.0691	19.8987	6.8944	38.5002
117.4	44.6396	41.4613	45.222	61.9826	56.1241	32.0128	44.3093	43.1401	42.9017	38.4473	51.2601	59.4549	61.7013	26.3052	46.8649	42.9483	56.6059	53.8104	58.1011	51.4164	53.2941	57.7866	49.6814	31.3631	60.4157	45.9169	49.6369	37.7594	53.8649	36.7727	13.1441	61.0505	65.3071	13.8002	19.556	6.57985	37.8561
117.5	44.3893	40.9	44.646	61.5899	55.6553	31.7077	43.8829	42.8532	42.619	37.7486	50.7907	59.0046	61.3682	25.9338	46.4113	42.4571	56.2482	53.241	57.8386	51.0652	52.8966	57.4152	49.3065	30.865	60.1135	45.3733	49.1569	37.3793	53.4104	36.2707	12.9189	60.7887	64.968	13.5323	19.1914	6.26506	37.2178
117.6	44.1469	40.3135	44.0836	61.1807	55.1767	31.4201	43.4456	42.5426	42.3269	37.0473	50.3097	58.5391	61.0332	25.5476	45.9856	41.9497	55.8917	52.6602	57.5733	50.7242	52.4842	57.0454	48.9338	30.3581	59.8015	44.8368	48.6713	36.9997	52.9398	35.8133	12.7026	60.5213	64.6264	13.2493	18.8439	5.96736	36.5879
117.7	43.883	39.7063	43.5318	60.77	54.7117	31.1191	43.0361	42.2296	42.0393	36.3146	49.8605	58.0862	60.6939	25.1587	45.5453	41.4312	55.5345	52.0693	57.3018	50.3755	52.0795	56.6863	48.5519	29.8418	59.4865	44.3009	48.1751	36.6241	52.4622	35.3412	12.4792	60.2503	64.2791	12.9747	18.5006	5.69262	35.9586
117.8	43.6195	39.0833	42.9754	60.3488	54.2616	30.8178	42.6305	41.9209	41.7388	35.6166	49.3935	57.5897	60.3582	24.7815	45.0884	40.9136	55.1886	51.4731	57.0341	50.0306	51.6598	56.3163	48.1726	29.3182	59.1793	43.7649	47.6813	36.2341	51.975	34.8756	12.2607	59.9798	63.9347	12.6907	18.1583	5.42896	35.3281
117.9	43.3653	38.4849	42.4197	59.9323	53.7912	30.4978	42.2103	41.5838	41.4472	34.9022	48.9331	57.0904	60.0134	24.3985	44.6637	40.3966	54.8427	50.8697	56.7609	49.6873	51.2352	55.9387	47.7968	28.8099	58.8838	43.2199	47.1893	35.8546	51.4948	34.4304	12.035	59.706	63.5849	12.4101	17.8021	5.174	34.7066
118	43.1074	37.8588	41.8596	59.5316	53.3143	30.1931	41.7802	41.2401	41.1602	34.2164	48.4591	56.6063	59.6848	24.0237	44.1955	39.8591	54.4952	50.2546	56.4969	49.3339	50.8213	55.5647	47.4223	28.321	58.5887	42.6675	46.683	35.4647	51.0091	33.9708	11.8103	59.4312	63.225	12.1334	17.4591	4.91958	34.0894
118.1	42.8529	37.2165	41.3034	59.1235	52.8363	29.906	41.3557	40.9118	40.8695	33.463	47.9768	56.0986	59.3545	23.6478	43.7481	39.328	54.1544	49.6452	56.2278	48.978	50.4062	55.1961	47.0466	27.8508	58.2936	42.0957	46.1668	35.0785	50.5245	33.4983	11.5897	59.1492	62.86	11.8545	17.1055	4.68153	33.4979
118.2	42.5875	36.5846	40.7147	58.7102	52.3477	29.6322	40.9259	40.5771	40.58	32.7604	47.514	55.5883	58.9903	23.2744	43.2951	38.7909	53.8107	49.0343	55.956	48.6241	50.0185	54.8395	46.6614	27.3797	57.9913	41.5103	45.6482	34.6913	50.0371	33.0395	11.365	58.8676	62.4887	11.5624	16.7515	4.44266	32.9103
118.3	42.2921	35.9725	40.1609	58.31	51.8593	29.3453	40.5186	40.2434	40.2963	32.0276	47.0432	55.0625	58.6235	22.9105	42.8354	38.2691	53.4722	48.4221	55.6862	48.2514	49.6363	54.4678	46.2726	26.9031	57.6964	40.9291	45.1308	34.2987	49.549	32.5869	11.1474	58.5888	62.1131	11.2701	16.3923	4.20804	32.3358
118.4	42.0198	35.3515	39.5923	57.8935	51.3743	29.0582	40.1171	39.9034	40.0189	31.3356	46.581	54.5288	58.2544	22.5566	42.4023	37.7743	53.1308	47.8046	55.4186	47.8879	49.2544	54.0963	45.8882	26.4415	57.3932	40.3327	44.6013	33.9053	49.0505	32.1481	10.9421	58.3162	61.7269	11.001	16.021	3.98992	31.7566
118.5	41.7491	34.6946	39.0079	57.4671	50.9052	28.7725	39.7043	39.5646	39.7391	30.6423	46.0943	53.982	57.8842	22.2044	41.9508	37.2796	52.7907	47.1957	55.1598	47.5281	48.8718	53.7129	45.5072	25.9773	57.0913	39.7478	44.0689	33.5223	48.538	31.7243	10.745	58.0405	61.3426	10.7234	15.6391	3.77361	31.1758
118.6	41.4652	34.0536	38.4157	57.0245	50.4278	28.4686	39.2844	39.216	39.4576	29.9327	45.6204	53.4354	57.5131	21.8583	41.4908	36.7826	52.442	46.5627	54.9019	47.1686	48.4977	53.3278	45.1175	25.4855	56.7894	39.1461	43.5211	33.1336	48.0032	31.2904	10.5445	57.7602	60.948	10.4497	15.2515	3.58017	30.6061
118.7	41.1929	33.4046	37.8563	56.6073	49.9296	28.1861	38.8579	38.8788	39.1698	29.244	45.1363	52.8701	57.154	21.4897	41.0836	36.2923	52.0914	45.9123	54.6397	46.8022	48.1245	52.9484	44.7188	24.9846	56.4807	38.5359	42.9581	32.738	47.4461	30.8509	10.3544	57.4769	60.5549	10.1662	14.8625	3.38899	30.0406
118.8	40.9379	32.7881	37.3121	56.1792	49.4173	27.8946	38.4303	38.5583	38.8713	28.5368	44.6234	52.2913	56.81	21.1258	40.6765	35.8161	51.7417	45.2633	54.3807	46.426	47.7411	52.56	44.3222	24.5099	56.1663	37.925	42.3919	32.3557	46.8776	30.4002	10.1663	57.1944	60.1435	9.88113	14.4789	3.20482	29.4891
118.9	40.6643	32.191	36.7689	55.7489	48.8936	27.6035	37.9901	38.2359	38.5578	27.8264	44.132	51.6846	56.4648	20.7487	40.1627	35.342	51.3918	44.6247	54.116	46.0399	47.3578	52.1712	43.9272	24.0577	55.8438	37.3125	41.8272	31.9741	46.2956	29.9659	9.98026	56.916	59.7132	9.59888	14.0902	3.02616	28.9255
119	40.3877	31.5727	36.2017	55.3133	48.3528	27.3104	37.5477	37.9007	38.2596	27.1172	43.627	51.0689	56.0944	20.3884	39.7638	34.8598	51.0426	43.9817	53.8591	45.6586	46.9609	51.7885	43.5336	23.5906	55.5258	36.6852	41.2314	31.5805	45.7107	29.5345	9.79718	56.6324	59.2775	9.31544	13.706	2.86026	28.3756
119.1	40.1035	30.9598	35.6318	54.8681	47.8	27.0236	37.1318	37.5391	37.9642	26.4382	43.1294	50.4243	55.7294	20.0452	39.3702	34.3247	50.6945	43.3452	53.6005	45.2718	46.5649	51.4005	43.1354	23.1518	55.2057	36.0355	40.6143	31.1752	45.1052	29.1167	9.61858	56.3498	58.849	9.03755	13.3071	2.7082	27.8487
119.2	39.835	30.3575	35.0583	54.4424	47.2555	26.7433	36.699	37.183	37.6663	25.7399	42.6358	49.7446	55.379	19.6785	38.9388	33.7773	50.3442	42.7017	53.3494	44.871	46.1764	51.0077	42.7443	22.7023	54.8748	35.3958	40.0002	30.7749	44.4793	28.7204	9.44849	56.0519	58.4131	8.75795	12.9086	2.54954	27.3362
119.3	39.5804	29.7672	34.471	54.0306	46.7001	26.5027	36.2535	36.8409	37.3602	25.0546	42.1424	49.0562	55.0184	19.3262	38.4987	33.2539	50.007	42.0438	53.0924	44.4717	45.7966	50.6135	42.3449	22.2734	54.537	34.739	39.3752	30.3737	43.8387	28.3299	9.27802	55.7646	57.9812	8.4809	12.5178	2.40535	26.8221
119.4	39.312	29.1864	33.9069	53.5835	46.1618	26.2547	35.7996	36.505	37.0601	24.371	41.6313	48.3651	54.6495	18.9847	38.0965	32.7442	49.6772	41.3629	52.8261	44.0464	45.4104	50.2167	41.9476	21.8375	54.2022	34.0667	38.7608	29.9821	43.1861	27.9126	9.10123	55.4731	57.5331	8.20942	12.1353	2.2608	26.3229
119.5	39.0231	28.6283	33.3427	53.1342	45.6228	25.983	35.3602	36.1476	36.7685	23.659	41.1294	47.6529	54.2818	18.6517	37.6934	32.2182	49.3451	40.6795	52.5487	43.5879	45.0236	49.8265	41.5516	21.3995	53.8582	33.3939	38.132	29.5885	42.5202	27.4859	8.94336	55.1712	57.0844	7.93611	11.761	2.12228	25.8341
119.6	38.7163	28.0853	32.7897	52.6734	45.0932	25.7087	34.9077	35.809	36.4832	22.9401	40.6374	46.9534	53.9113	18.3281	37.25	31.7219	49.0136	39.9926	52.2761	43.1084	44.6481	49.4422	41.1564	20.9575	53.5253	32.7338	37.5	29.198	41.828	27.0776	8.78034	54.8765	56.6361	7.66717	11.3813	1.99169	25.3619
119.7	38.4202	27.5452	32.2353	52.217	44.5531	25.4366	34.4678	35.4364	36.1954	22.2196	40.1568	46.2268	53.5411	18.0005	36.7997	31.2156	48.6875	39.2957	52.0173	42.6082	44.278	49.0492	40.7566	20.529	53.1902	32.0493	36.8393	28.7913	41.1385	26.6959	8.62795	54.5884	56.1824	7.40983	10.992	1.86137	24.8943
119.8	38.1619	26.9969	31.6894	51.7633	44.0101	25.1602	34.0426	35.051	35.899	21.4515	39.6527	45.5051	53.1704	17.674	36.3283	30.6848	48.355	38.5983	51.7559	42.0529	43.8951	48.6451	40.3326	20.0953	52.8562	31.3504	36.1728	28.3876	40.4485	26.3236	8.47725	54.2964	55.7145	7.15511	10.6189	1.74084	24.423
119.9	37.8961	26.4466	31.1233	51.3042	43.4624	24.8663	33.619	34.6742	35.6133	20.7212	39.1797	44.7502	52.7858	17.3422	35.8129	30.1437	48.0275	37.9086	51.4892	41.4476	43.5067	48.2307	39.9297	19.6613	52.504	30.6654	35.4942	27.9827	39.7579	25.9578	8.32981	53.988	55.2158	6.90148	10.2542	1.63553	23.9716
120	37.6295	25.8968	30.5671	50.8379	42.8959	24.5906	33.1846	34.2983	35.321	20.0073	38.7002	44.0087	52.4112	17.0088	35.3272	29.642	47.7071	37.2088	51.2343	40.7946	43.1142	47.831	39.5341	19.2271	52.1421	29.9415	34.8042	27.5803	39.0759	25.5826	8.17534	53.685	54.7194	6.65441	9.89884	1.53579	23.5255
120.1	37.3643	25.3511	29.9861	50.3776	42.3254	24.3249	32.7334	33.9145	35.0265	19.2898	38.2164	43.27	52.0358	16.6935	34.8738	29.1015	47.3734	36.4994	50.9707	40.1171	42.727	47.4379	39.1392	18.8005	51.7863	29.2125	34.1177	27.1788	38.3958	25.1883	8.02327	53.3724	54.2242	6.41081	9.54598	1.44415	23.0847
120.2	37.1035	24.7982	29.408	49.9215	41.7637	24.0395	32.2806	33.5176	34.7372	18.572	37.7275	42.5149	51.6461	16.3599	34.3875	28.5656	47.0436	35.7783	50.7245	39.3936	42.3263	47.044	38.7458	18.3685	51.4298	28.4646	33.4293	26.7865	37.7055	24.7948	7.86953	53.0598	53.7102	6.16849	9.20773	1.3558	22.6564
120.3	36.8444	24.2868	28.8416	49.4605	41.1936	23.7737	31.8317	33.1345	34.4325	17.8748	37.2229	41.7768	51.2325	16.0195	33.8843	28.0502	46.7096	35.0738	50.4844	38.6233	41.9424	46.6408	38.3448	17.9394	51.0735	27.6959	32.7262	26.4009	37.0141	24.404	7.72584	52.7575	53.1876	5.93343	8.86064	1.2694	22.238
120.4	36.587	23.7723	28.2899	49.0133	40.6373	23.4847	31.3755	32.7664	34.1349	17.1072	36.7174	41.0281	50.8181	15.6974	33.3535	27.526	46.3799	34.3563	50.2409	37.7998	41.5467	46.2272	37.9385	17.5316	50.7213	26.9203	32.0328	26.0024	36.2996	24.0199	7.58222	52.4415	52.6543	5.70356	8.51379	1.18596	21.8263
120.5	36.3406	23.2507	27.7256	48.5608	40.0602	23.1891	30.9157	32.3777	33.8475	16.3912	36.1904	40.2941	50.4371	15.3743	32.8448	27.0262	46.042	33.6333	50.0007	36.9115	41.1446	45.815	37.5215	17.1333	50.3675	26.1443	31.3105	25.6027	35.5371	23.65	7.442	52.1262	52.1133	5.48802	8.19004	1.1074	21.4243
120.6	36.0993	22.7435	27.1509	48.1006	39.4817	22.9087	30.4492	31.9841	33.5446	15.6666	35.6826	39.5707	50.0471	15.0662	32.3151	26.5074	45.699	32.9284	49.7655	35.9873	40.7549	45.4068	37.1048	16.7424	50.0066	25.3552	30.5745	25.2012	34.7803	23.2998	7.30157	51.8065	51.5691	5.27248	7.87488	1.03006	21.0353
120.7	35.8581	22.254	26.6092	47.6424	38.9054	22.6652	29.9821	31.5756	33.258	14.9683	35.1647	38.795	49.6695	14.7551	31.8087	25.9354	45.355	32.2014	49.5173	35.0456	40.3533	44.9903	36.6898	16.3451	49.6442	24.5699	29.8595	24.8067	34.0202	22.9523	7.16852	51.4788	51.0147	5.07014	7.56032	0.960325	20.6547
120.8	35.6151	21.763	26.0604	47.2048	38.2857	22.3782	29.5072	31.1543	32.9698	14.3297	34.6443	38.0014	49.2803	14.4372	31.2916	25.3649	45.0236	31.4493	49.273	34.0082	39.9516	44.5736	36.2824	15.9632	49.2875	23.7614	29.1281	24.4175	33.2457	22.5911	7.03653	51.1428	50.4527	4.87253	7.24337	0.89581	20.2735
120.9	35.3658	21.2458	25.5171	46.7352	37.6898	22.0947	29.0419	30.717	32.6722	13.7569	34.1096	37.1995	48.8857	14.1258	30.7558	24.8002	44.6939	30.712	49.0326	32.9646	39.5455	44.1613	35.8754	15.5645	48.9251	22.9675	28.373	24.0191	32.4807	22.234	6.90742	50.8142	49.871	4.68095	6.93979	0.837231	19.9043
121	35.1145	20.7614	24.99	46.2791	37.0936	21.8369	28.5802	30.279	32.3701	13.1888	33.578	36.4593	48.463	13.8113	30.2172	24.2845	44.3613	29.9781	48.8004	31.8896	39.134	43.7511	35.4569	15.1822	48.5516	22.1472	27.6131	23.6187	31.723	21.8804	6.77959	50.4894	49.2624	4.49256	6.64825	0.782202	19.5455
121.1	34.8585	20.2955	24.4268	45.8342	36.5004	21.576	28.0971	29.8449	32.0647	12.683	33.0462	35.7438	48.0471	13.5071	29.7172	23.7663	44.034	29.281	48.5596	30.7894	38.7205	43.3267	35.0308	14.8032	48.1687	21.3226	26.8512	23.2265	30.9713	21.5222	6.65148	50.1534	48.6493	4.307	6.35963	0.729701	19.1888
121.2	34.5855	19.8393	23.8812	45.3801	35.907	21.2865	27.6066	29.4058	31.7505	12.2297	32.5058	35.0068	47.6295	13.1886	29.237	23.2363	43.7109	28.5807	48.3119	29.685	38.3314	42.9109	34.5931	14.4315	47.786	20.5296	26.0769	22.8347	30.2195	21.1701	6.51944	49.8136	48.0276	4.11626	6.06218	0.678715	18.8269
121.3	34.3034	19.38	23.3369	44.93	35.2991	21.0213	27.1135	28.9459	31.4279	11.8049	31.9983	34.2503	47.2099	12.8674	28.73	22.6943	43.3731	27.9072	48.0649	28.6221	37.9441	42.4986	34.1569	14.0367	47.4174	19.7083	25.305	22.4378	29.4538	20.8202	6.39204	49.4576	47.4136	3.92403	5.77437	0.630911	18.4725
121.4	34.0354	18.9202	22.8141	44.4947	34.6841	20.7611	26.6093	28.5119	31.1039	11.4303	31.4652	33.5018	46.797	12.5687	28.1721	22.1641	43.03	27.2303	47.8109	27.5642	37.5555	42.0823	33.7198	13.6505	47.0536	18.9207	24.5482	22.0504	28.6753	20.4812	6.26853	49.1074	46.7741	3.73304	5.48203	0.583434	18.1213
121.5	33.7538	18.4527	22.2936	44.069	34.0953	20.4896	26.1053	28.0293	30.7758	11.0935	30.9641	32.7429	46.3947	12.2579	27.654	21.6236	42.6976	26.5639	47.5618	26.4993	37.1516	41.6561	33.2752	13.278	46.6637	18.1304	23.7732	21.6576	27.9141	20.1419	6.1421	48.7651	46.1129	3.54012	5.20451	0.536552	17.7784
121.6	33.4696	18.0126	21.77	43.6127	33.5116	20.243	25.6145	27.5442	30.4442	10.7766	30.4542	32.0304	45.978	11.9481	27.1496	21.0651	42.3568	25.9029	47.3195	25.4752	36.7358	41.2234	32.8272	12.9095	46.2704	17.3486	23.0192	21.2732	27.1294	19.7904	6.02631	48.4064	45.4586	3.34712	4.92045	0.4986	17.4369
121.7	33.2037	17.5788	21.2281	43.1584	32.8861	19.9719	25.1006	27.064	30.1201	10.4684	29.936	31.2804	45.559	11.6329	26.5761	20.5502	42.0289	25.2683	47.0745	24.4949	36.293	40.7773	32.3769	12.5585	45.8677	16.6199	22.268	20.8872	26.3264	19.4539	5.91077	48.0454	44.7883	3.16311	4.65001	0.46328	17.1049
121.8	32.946	17.1444	20.6964	42.7127	32.2272	19.7237	24.566	26.5728	29.7954	10.1825	29.4393	30.5055	45.1395	11.3056	26.0167	20.0759	41.7038	24.6358	46.8313	23.5554	35.843	40.3259	31.9335	12.212	45.4573	15.8778	21.5258	20.4955	25.4822	19.1293	5.79106	47.6925	44.0833	2.98298	4.38494	0.425893	16.7803
121.9	32.6922	16.7203	20.1676	42.2319	31.5756	19.4968	24.0415	26.0565	29.4587	9.90377	28.9567	29.7481	44.7105	10.9803	25.4192	19.5912	41.3861	24.0118	46.5881	22.6378	35.3945	39.8698	31.4814	11.8662	45.0319	15.1457	20.789	20.1099	24.6278	18.7933	5.67102	47.3519	43.3636	2.8066	4.13244	0.389338	16.4587
122	32.4241	16.3036	19.6447	41.7599	30.9091	19.2636	23.523	25.5344	29.1305	9.62223	28.4347	28.9813	44.2745	10.6614	24.8351	19.0572	41.071	23.4006	46.3388	21.7508	34.9426	39.4309	31.0194	11.4842	44.6085	14.451	20.0897	19.7162	23.7707	18.4716	5.54515	47.0139	42.6405	2.64121	3.89621	0.355815	16.1557
122.1	32.1446	15.8927	19.1177	41.2532	30.2084	18.9954	23.0075	24.9599	28.8123	9.35118	27.9322	28.2231	43.836	10.3722	24.2178	18.5003	40.754	22.8131	46.0877	20.9199	34.5002	38.9741	30.5408	11.1341	44.1955	13.7854	19.3975	19.3257	22.8846	18.1547	5.41564	46.6695	41.9049	2.47779	3.67044	0.324064	15.8432
122.2	31.8669	15.4901	18.5946	40.7892	29.5014	18.738	22.4773	24.3491	28.4895	9.09267	27.4645	27.4654	43.4025	10.095	23.6498	18.0018	40.4308	22.2079	45.8424	20.1056	34.0476	38.5146	30.0546	10.8122	43.7914	13.1421	18.7121	18.9323	21.9943	17.837	5.29635	46.3184	41.1651	2.31233	3.45104	0.297226	15.5264
122.3	31.5645	15.0911	18.0794	40.3375	28.822	18.5056	21.9393	23.6988	28.159	8.83996	26.981	26.742	42.9631	9.81009	23.0445	17.4428	40.0987	21.6357	45.6024	19.3516	33.5874	38.064	29.5624	10.5122	43.3915	12.5075	18.0284	18.5304	21.0807	17.5148	5.18183	45.9472	40.438	2.15603	3.24257	0.272784	15.2203
122.4	31.265	14.6925	17.5564	39.8698	28.1361	18.2719	21.4214	23.0401	27.8278	8.59662	26.5387	26.019	42.5126	9.52928	22.3642	16.8386	39.7696	21.0852	45.3624	18.6283	33.1082	37.6135	29.084	10.1791	42.9786	11.9198	17.3976	18.1257	20.1641	17.1902	5.06728	45.5896	39.6904	1.99669	3.03725	0.248794	14.9139
122.5	30.9667	14.3309	17.0651	39.4231	27.4763	18.0123	20.8932	22.3779	27.4993	8.36453	26.0872	25.3086	42.0725	9.24286	21.7439	16.2311	39.4576	20.5603	45.1159	17.943	32.6	37.1547	28.5885	9.83006	42.5755	11.3581	16.7706	17.7302	19.2532	16.8743	4.95484	45.2369	38.94	1.84773	2.8401	0.228075	14.6054
122.6	30.6429	13.963	16.5807	38.9489	26.8038	17.7802	20.395	21.6573	27.1698	8.13621	25.611	24.6027	41.5992	8.97187	21.0815	15.6266	39.1448	20.0424	44.8599	17.2411	32.1284	36.6856	28.0769	9.50659	42.152	10.8328	16.1705	17.3357	18.3666	16.5649	4.84294	44.8635	38.199	1.70685	2.65787	0.208711	14.295
122.7	30.3288	13.5802	16.0696	38.4651	26.098	17.5412	19.896	20.9198	26.8375	7.91538	25.1726	23.8867	41.1256	8.69237	20.4194	15.0799	38.8193	19.544	44.6124	16.556	31.656	36.2174	27.5453	9.17609	41.7122	10.3475	15.6132	16.9297	17.5073	16.2615	4.72356	44.4991	37.4399	1.56677	2.48171	0.192191	14.0011
122.8	30.016	13.221	15.5886	37.9716	25.398	17.2816	19.402	20.1633	26.5092	7.69743	24.7108	23.2125	40.6425	8.4085	19.8179	14.5604	38.4866	19.0603	44.3629	15.8567	31.1837	35.7568	27.0264	8.84726	41.2683	9.88026	15.0552	16.522	16.6528	15.9588	4.60648	44.1354	36.665	1.43467	2.31336	0.176735	13.7059
122.9	29.7044	12.8727	15.105	37.4851	24.7	17.0183	18.9344	19.3742	26.1809	7.46913	24.2679	22.5537	40.1808	8.14329	19.1969	14.0489	38.1623	18.6071	44.1197	15.2149	30.6933	35.2804	26.4988	8.54074	40.8239	9.43951	14.5166	16.1108	15.816	15.6541	4.49722	43.7686	35.9059	1.30679	2.15251	0.160482	13.4151
123	29.372	12.5408	14.6429	36.9942	23.969	16.7661	18.4459	18.5175	25.8387	7.26081	23.8002	21.9204	39.729	7.88699	18.6063	13.544	37.827	18.1827	43.8875	14.6018	30.2377	34.8161	25.973	8.23514	40.3927	9.02972	13.9922	15.6872	15.0283	15.3369	4.3827	43.3989	35.1742	1.18093	2.00468	0.147766	13.1239
123.1	29.0322	12.2055	14.1805	36.5119	23.2355	16.4739	17.9439	17.6294	25.5007	7.06133	23.3588	21.3116	39.2826	7.63958	17.9778	13.038	37.4815	17.7851	43.6366	14.0026	29.7965	34.3371	25.4495	7.93438	39.9502	8.63261	13.4721	15.2575	14.2423	15.0246	4.2639	43.0198	34.4116	1.06897	1.85423	0.13387	12.8301
123.2	28.6774	11.8723	13.7168	36.0369	22.5112	16.1886	17.4347	16.7416	25.1489	6.87337	22.8915	20.6962	38.8364	7.37406	17.3344	12.492	37.1415	17.4129	43.3732	13.428	29.3276	33.8635	24.94	7.6074	39.5007	8.25415	12.9935	14.8303	13.4763	14.716	4.14689	42.6401	33.6481	0.970411	1.70708	0.120907	12.5414
123.3	28.3056	11.5391	13.2398	35.5697	21.7419	15.8914	16.9595	15.8276	24.7763	6.68796	22.4264	20.0741	38.3626	7.09257	16.7139	11.862	36.7967	17.0427	43.1164	12.8648	28.8389	33.396	24.431	7.29065	39.0458	7.89222	12.5164	14.3968	12.7547	14.4159	4.03373	42.248	32.8902	0.883775	1.57643	0.10936	12.2668
123.4	27.9364	11.2122	12.7871	35.066	20.9814	15.6085	16.4812	14.9705	24.4379	6.50663	21.9835	19.46	37.8262	6.83054	16.0671	11.2714	36.4564	16.6775	42.8512	12.3162	28.3556	32.9287	23.9208	6.99358	38.5664	7.55544	12.0539	13.9616	12.0603	14.1255	3.91679	41.8498	32.1427	0.798209	1.45473	0.0989182	12.0008
123.5	27.5899	10.889	12.3356	34.5593	20.236	15.3637	16.0083	14.1919	24.0971	6.32241	21.5235	18.8363	37.3162	6.57879	15.3919	10.6515	36.1087	16.3259	42.5823	11.8052	27.8559	32.4478	23.4247	6.72085	38.0828	7.24707	11.5992	13.5362	11.3829	13.8211	3.79976	41.4407	31.4023	0.715206	1.34577	0.0908852	11.7274
123.6	27.2107	10.5904	11.8899	34.0613	19.4846	15.1291	15.5334	13.4067	23.7505	6.13978	21.0629	18.2365	36.8504	6.32854	14.7593	10.0692	35.7785	15.984	42.3195	11.3102	27.3532	31.9746	22.9156	6.45541	37.6143	6.94132	11.1341	13.1113	10.7451	13.5079	3.68005	41.042	30.6735	0.635382	1.23817	0.0826631	11.4523
123.7	26.8328	10.2944	11.4181	33.5742	18.7405	14.9042	15.0268	12.6101	23.3896	5.96335	20.6138	17.6605	36.3212	6.0755	14.1103	9.46893	35.4528	15.6467	42.0617	10.8343	26.8611	31.4809	22.3985	6.1718	37.1492	6.63468	10.6743	12.7004	10.1103	13.1943	3.56716	40.6536	29.9112	0.563036	1.13918	0.0759289	11.1971
123.8	26.4544	10.0019	10.9833	33.0974	17.9758	14.681	14.5717	11.8821	23.0114	5.79499	20.1701	17.1023	35.7604	5.81946	13.5505	8.80863	35.1291	15.3157	41.7841	10.3865	26.3582	30.9845	21.8918	5.8612	36.6789	6.35305	10.2378	12.3048	9.52093	12.9012	3.4581	40.2435	29.1512	0.497079	1.05049	0.0702152	10.942
123.9	26.0794	9.69221	10.535	32.6093	17.2242	14.4629	14.1262	11.1677	22.6461	5.62664	19.7158	16.5548	35.2088	5.58048	13.0214	8.21311	34.8037	14.9973	41.4968	9.94434	25.8232	30.4972	21.3746	5.58692	36.1952	6.08542	9.80284	11.9084	8.95823	12.5998	3.34669	39.8608	28.3679	0.43275	0.967098	0.0648244	10.6969
124	25.6554	9.38041	10.1168	32.1419	16.4571	14.2345	13.6635	10.4287	22.2766	5.48281	19.2748	16.0067	34.6451	5.35136	12.4183	7.5357	34.4826	14.6826	41.2	9.51935	25.2735	30.0066	20.8543	5.33049	35.7198	5.82249	9.34932	11.5237	8.42699	12.3086	3.22268	39.4616	27.6082	0.377227	0.887316	0.0575387	10.455
124.1	25.2045	9.09398	9.69841	31.6644	15.6516	13.9822	13.1861	9.73221	21.9106	5.34313	18.8009	15.452	34.0852	5.12365	11.8367	6.8681	34.1641	14.3666	40.9332	9.1006	24.7175	29.5189	20.3362	5.07035	35.2409	5.55667	8.89699	11.1353	7.92846	12.0286	3.09723	39.068	26.8156	0.332187	0.813954	0.0523551	10.2096
124.2	24.7578	8.82053	9.24299	31.1497	14.8236	13.7508	12.7115	9.04741	21.5457	5.19712	18.3464	14.9237	33.5404	4.91667	11.206	6.22505	33.8472	14.064	40.6536	8.70234	24.1669	29.0187	19.8163	4.80293	34.7464	5.29321	8.42197	10.7607	7.45127	11.7354	2.97164	38.6787	25.9648	0.285996	0.744384	0.0472634	9.96883
124.3	24.2679	8.54741	8.82858	30.6566	14.0313	13.5209	12.2619	8.39042	21.1889	5.06331	17.8867	14.4072	32.9869	4.71126	10.6395	5.53578	33.5296	13.7638	40.3844	8.32354	23.577	28.5157	19.3002	4.53259	34.2514	5.03232	7.95564	10.403	6.97489	11.4349	2.84825	38.2822	25.1114	0.239574	0.678392	0.0426931	9.7355
124.4	23.8079	8.26767	8.42437	30.1693	13.2063	13.2855	11.7822	7.72392	20.8086	4.93639	17.437	13.9077	32.4009	4.50901	10.0739	4.74264	33.2031	13.4725	40.1164	7.9573	22.9649	28.0254	18.7812	4.2839	33.7288	4.77306	7.46402	10.0534	6.51363	11.1425	2.731	37.8742	24.2699	0.19662	0.613875	0.0381826	9.51042
124.5	23.3149	8.00387	7.9983	29.708	12.3265	13.035	11.3215	7.11366	20.4392	4.80908	16.9866	13.4323	31.8241	4.30691	9.54009	4.04535	32.8701	13.1759	39.8644	7.62281	22.3606	27.5288	18.2626	4.02893	33.1988	4.53125	6.94179	9.7034	6.06698	10.8393	2.60963	37.4429	23.4207	0.157711	0.556954	0.0343175	9.29443
124.6	22.7752	7.73847	7.57272	29.2482	11.4609	12.7981	10.8492	6.49754	20.0776	4.67697	16.5374	12.9609	31.2374	4.11546	8.94669	3.36142	32.5254	12.8888	39.6111	7.28236	21.7193	27.0045	17.7275	3.79738	32.688	4.30418	6.4182	9.35427	5.63881	10.5332	2.47685	36.9975	22.5339	0.127305	0.507446	0.0308984	9.08558
124.7	22.1941	7.50269	7.1681	28.7882	10.6227	12.5713	10.4019	5.92492	19.7064	4.54939	16.041	12.4796	30.6162	3.92096	8.28466	2.81165	32.1905	12.6113	39.3477	6.96471	21.0294	26.4812	17.1958	3.56687	32.1816	4.06942	5.7914	9.01794	5.23022	10.2222	2.34641	36.5436	21.6353	0.0964997	0.458474	0.0278009	8.88296
124.8	21.5617	7.2742	6.78318	28.3344	9.77967	12.3246	9.90897	5.39048	19.2995	4.42134	15.5574	12.0382	29.9592	3.71676	7.6488	2.25446	31.8756	12.3457	39.1011	6.65068	20.377	25.958	16.6776	3.31676	31.6624	3.85235	5.09549	8.67029	4.84644	9.93099	2.22237	36.0731	20.6998	0.0704435	0.415458	0.0244635	8.68626
124.9	20.8623	7.05134	6.39361	27.8396	8.98265	12.0711	9.43747	4.85474	18.8948	4.28498	15.0617	11.6214	29.2774	3.52185	7.04559	1.72698	31.5521	12.0845	38.8418	6.34342	19.7079	25.4226	16.1327	3.05852	31.1435	3.6255	4.3609	8.33221	4.46687	9.62089	2.09411	35.645	19.7144	0.0519333	0.377019	0.0218579	8.4964
125	20.137	6.83202	5.98316	27.3385	8.14705	11.8333	8.94067	4.35992	18.4915	4.15968	14.5803	11.2179	28.6262	3.34327	6.48179	1.30032	31.2224	11.8338	38.5819	6.05849	18.965	24.8615	15.5772	2.84359	30.6057	3.39685	3.61415	7.99199	4.09844	9.30839	1.9623	35.2161	18.7378	0.0405255	0.341966	0.0194341	8.30178
125.1	19.3763	6.62169	5.57803	26.8365	7.35712	11.6094	8.47075	3.88878	18.0684	4.05178	14.0796	10.804	27.9551	3.16413	5.99406	0.854752	30.9124	11.582	38.3213	5.78392	18.2185	24.2958	15.0399	2.60806	30.064	3.15799	2.89367	7.65928	3.74964	9.00296	1.8397	34.7909	17.818	0.0308384	0.310779	0.0164467	8.10699
125.2	18.5678	6.41927	5.20823	26.3473	6.62228	11.3859	8.00595	3.49461	17.6476	3.95233	13.582	10.3987	27.2795	2.97486	5.53739	0.497399	30.6022	11.3247	38.0615	5.51398	17.4297	23.7291	14.5088	2.38193	29.5137	2.93597	2.2581	7.32715	3.4201	8.70535	1.72735	34.3396	16.9421	0.0228612	0.281612	0.0142797	7.91725
125.3	17.7468	6.21826	4.85146	25.8908	5.86389	11.1595	7.53961	3.13489	17.2478	3.84746	13.0748	9.98748	26.6032	2.76976	5.05971	0.278416	30.285	11.0686	37.8054	5.25273	16.5789	23.1205	13.947	2.17441	28.951	2.742	1.71692	6.99224	3.1049	8.40337	1.6102	33.9047	16.0447	0.0170962	0.255894	0.0114524	7.7289
125.4	16.8654	6.02699	4.50144	25.4302	5.16456	10.9369	7.09394	2.78775	16.833	3.73465	12.5703	9.60015	25.9641	2.57664	4.51821	0.117996	29.9757	10.8094	37.5614	4.99148	15.6562	22.4925	13.385	2.00113	28.3953	2.54264	1.27259	6.64466	2.81097	8.09944	1.48284	33.4551	15.1308	0.0123923	0.229254	0.00904781	7.53617
125.5	15.9533	5.84906	4.14619	24.968	4.52411	10.6875	6.67294	2.49332	16.4165	3.62351	12.0274	9.23456	25.2072	2.37383	3.96178	0.0405914	29.6697	10.5515	37.3152	4.7352	14.7457	21.8686	12.8181	1.81064	27.7983	2.36667	0.91157	6.30688	2.54936	7.80611	1.35847	32.9804	14.2275	0.00863557	0.205665	0.00702881	7.3459
125.6	15.0092	5.66889	3.79297	24.4821	3.89651	10.4166	6.26119	2.22652	15.9965	3.51457	11.4716	8.86209	24.4579	2.18372	3.39298	0.00514132	29.369	10.298	37.0553	4.48965	13.8156	21.2501	12.2135	1.61209	27.1863	2.19647	0.644671	5.96329	2.31483	7.49732	1.24008	32.4912	13.2818	0.00606831	0.185827	0.00550035	7.15899
125.7	14.0405	5.49102	3.45115	24.0003	3.30045	10.1523	5.86589	1.99305	15.576	3.41149	10.9475	8.51431	23.7307	1.99819	2.96797	0	29.063	10.043	36.7929	4.24333	12.8411	20.6646	11.5825	1.43338	26.6313	2.05122	0.450803	5.62526	2.08426	7.17301	1.13232	32.0109	12.3111	0.00439189	0.169365	0.00439127	6.98066
125.8	13.0321	5.3129	3.12972	23.4973	2.77807	9.91724	5.48376	1.75658	15.1753	3.31531	10.3966	8.16891	22.9451	1.80465	2.4899		28.7676	9.78932	36.5409	4.01297	11.8092	20.0804	10.8949	1.26195	26.0553	1.91502	0.315753	5.25807	1.86748	6.87997	1.01824	31.5205	11.3165	0.00310134	0.152778	0.00267565	6.80292
125.9	11.9852	5.13541	2.80036	23.0129	2.32616	9.68292	5.13418	1.54843	14.7436	3.20991	9.83267	7.79696	22.1746	1.61319	2.13035		28.4549	9.54195	36.278	3.79991	10.7011	19.4728	10.1809	1.09599	25.4583	1.78039	0.211204	4.8917	1.67278	6.58715	0.907971	31.0223	10.3014	0.00214754	0.136564	0.00206996	6.62785
126	10.9957	4.96321	2.49728	22.5505	1.99398	9.46626	4.80201	1.33964	14.2819	3.11304	9.301	7.45837	21.4083	1.42753	1.85949		28.1464	9.30213	36.004	3.58282	9.59192	18.8549	9.4725	0.927903	24.8418	1.65269	0.134001	4.54099	1.503	6.29327	0.795561	30.5223	9.23626	0.00105122	0.121594	0.00165372	6.44671
126.1	9.97146	4.79448	2.19787	22.1119	1.71491	9.23042	4.47561	1.14154	13.8465	3.0122	8.75718	7.11504	20.6151	1.24729	1.58566		27.8382	9.07003	35.7225	3.37405	8.51791	18.2185	8.77588	0.770294	24.243	1.52913	0.0843613	4.16781	1.34738	5.9786	0.67801	29.9896	8.18343	0.00025403	0.109738	0.00127647	6.27433
126.2	8.98628	4.61714	1.89541	21.6458	1.49012	8.99413	4.1634	0.975456	13.4088	2.93559	8.16254	6.76586	19.7908	1.06944	1.33566		27.5223	8.83257	35.4474	3.18067	7.44565	17.5947	8.07995	0.629216	23.5988	1.40486	0.0536553	3.79314	1.21242	5.68961	0.580603	29.4386	7.06996	0.000154738	0.0975427	0.000967083	6.10212
126.3	7.9571	4.45064	1.60704	21.1268	1.28739	8.75492	3.86989	0.834649	12.9744	2.85865	7.53465	6.42784	18.916	0.903417	1.10777		27.1971	8.60834	35.1725	2.99132	6.37241	16.9764	7.40389	0.497001	22.9773	1.29251	0.0350647	3.42723	1.08406	5.39363	0.488229	28.889	6.02635	5.54457e-05	0.08709	0.000709747	5.93359
126.4	6.97054	4.29093	1.33543	20.654	1.08644	8.50633	3.59305	0.710302	12.5197	2.77464	6.86663	6.10919	18.052	0.750561	0.951697		26.8827	8.39081	34.899	2.80859	5.41339	16.3337	6.7655	0.38899	22.3252	1.18556	0.0229066	3.05133	0.970415	5.09921	0.399759	28.3379	5.00014	0	0.0783899	0.000454883	5.76599
126.5	6.02267	4.14433	1.09778	20.1325	0.935008	8.22978	3.30903	0.595703	12.066	2.68907	6.28195	5.78152	17.1559	0.620812	0.824132		26.569	8.17625	34.6195	2.61817	4.505	15.6774	6.16667	0.272976	21.6989	1.06762	0.0124437	2.69111	0.864839	4.80845	0.321431	27.7654	4.06888		0.071073	0.000351955	5.60132
126.6	5.11617	3.99215	0.929656	19.6716	0.81625	7.95853	3.0124	0.49844	11.6035	2.60575	5.68749	5.48582	16.1533	0.502294	0.725042		26.2671	7.95688	34.3271	2.43712	3.63696	15.0075	5.59742	0.171677	21.035	0.951536	0.00530593	2.33365	0.762102	4.51984	0.2504	27.1688	3.19715		0.063067	0.000266824	5.44173
126.7	4.28407	3.82362	0.785567	19.2314	0.707138	7.70926	2.71868	0.41574	11.147	2.51617	5.11039	5.18475	15.1591	0.396987	0.635713		25.9603	7.74711	34.0423	2.26352	2.89093	14.3584	5.03972	0.106666	20.3672	0.833891	0.00100863	1.98602	0.678121	4.21479	0.185705	26.6127	2.38554		0.055373	0.000181693	5.28519
126.8	3.50468	3.65742	0.654928	18.7793	0.621932	7.47944	2.42193	0.333112	10.6696	2.44326	4.53529	4.88404	14.1143	0.298886	0.566161		25.6538	7.53085	33.7522	2.09264	2.25274	13.717	4.49103	0.0540774	19.6852	0.725971	0.000159487	1.65558	0.59892	3.91741	0.133005	26.0071	1.69687		0.0456083	9.6562e-05	5.12967
126.9	2.787	3.49827	0.555785	18.332	0.545111	7.23022	2.141	0.260313	10.2036	2.37109	3.91134	4.58354	12.9666	0.203045	0.497253		25.3501	7.29463	33.4633	1.91988	1.71245	13.0864	3.97168	0.00825404	18.9775	0.614797	4.12815e-05	1.35875	0.526377	3.63404	0.0875742	25.3611	1.11103		0.0367024	1.1431e-05	4.97196
127	2.16918	3.3396	0.475026	17.8953	0.464232	7.00453	1.85829	0.206803	9.7115	2.29989	3.35489	4.30799	11.6488	0.131099	0.435754		25.0466	7.03814	33.1746	1.76694	1.29723	12.4597	3.49653	0	18.252	0.493704	0	1.08859	0.463507	3.35808	0.0535532	24.7295	0.643811		0.0287625	0	4.80855
127.1	1.65288	3.18369	0.402502	17.4453	0.387892	6.7756	1.57445	0.155596	9.23157	2.21646	2.82884	4.03239	10.2329	0.0693565	0.376146		24.7386	6.78726	32.909	1.6279	0.984468	11.8567	3.01943		17.4997	0.385001		0.848572	0.410188	3.09011	0.0269014	24.1115	0.302212		0.0227753		4.65327
127.2	1.21451	3.0464	0.34762	16.9861	0.319535	6.53434	1.31494	0.107191	8.75133	2.13737	2.30395	3.7612	8.83319	0.0318869	0.331249		24.4224	6.53464	32.6379	1.50487	0.743304	11.2504	2.58638		16.7405	0.297173		0.65614	0.362921	2.83518	0.0121176	23.4578	0.14793		0.0171308		4.50201
127.3	0.864308	2.91445	0.298947	16.5431	0.260568	6.28977	1.04599	0.071289	8.24814	2.07285	1.81056	3.48617	7.44681	0.0108684	0.270892		24.1026	6.27025	32.348	1.38049	0.578865	10.6456	2.18371		15.9504	0.22236		0.502334	0.318416	2.59985	0.00440274	22.7967	0.0548487		0.0118045		4.35122
127.4	0.579305	2.77832	0.255088	16.0982	0.181383	6.02771	0.783384	0.0450536	7.74982	1.99767	1.34322	3.20842	6.08895	0.00219063	0.22495		23.7882	6.00317	32.0662	1.26283	0.452573	10.0572	1.81513		15.1533	0.160675		0.372758	0.279347	2.35542	0.00124265	22.0951	0.018394		0.00869989		4.2041
127.5	0.362926	2.63219	0.225351	15.6653	0.122707	5.78116	0.566479	0.0265199	7.26906	1.92624	0.992649	2.94133	4.83872	0.000125164	0.187376		23.4843	5.74782	31.7905	1.15535	0.353719	9.48162	1.48374		14.354	0.109364		0.26759	0.244617	2.14526	0.000395371	21.4031	0.000212639		0.00535369		4.05178
127.6	0.216121	2.49679	0.191781	15.2089	0.0836343	5.5352	0.400017	0.0122322	6.80577	1.85227	0.744916	2.70308	3.79061	0	0.155453		23.1779	5.50843	31.4922	1.05412	0.265975	8.9174	1.20519		13.6017	0.0673757		0.183425	0.21479	1.93945	0	20.7044	0		0.0029214		3.90375
127.7	0.122003	2.3725	0.159476	14.7402	0.0446118	5.29269	0.27544	0.00384092	6.33727	1.79034	0.537844	2.46262	2.9195		0.129845		22.8792	5.27539	31.1849	0.954484	0.174425	8.34973	0.965108		12.882	0.0434897		0.121152	0.189423	1.73693		19.9882			0.00114448		3.75503
127.8	0.0697932	2.25701	0.136044	14.2631	0.0276864	5.04175	0.178643	0	5.89417	1.7344	0.372125	2.24058	2.18136		0.108096		22.5691	5.05094	30.8624	0.866317	0.0935357	7.79335	0.782172		12.1371	0.0275967		0.0753376	0.164959	1.52575		19.2406			0.000137644		3.60563
127.9	0.036674	2.15122	0.113654	13.8247	0.019145	4.77298	0.0866406		5.45227	1.6592	0.213795	2.02226	1.63992		0.0979084		22.2679	4.83716	30.548	0.781284	0.0532538	7.26964	0.626461		11.3952	0.0155208		0.0485133	0.14343	1.35311		18.4506			0		3.45994
128	0.0137509	2.04843	0.0906428	13.4128	0.00886573	4.54317	0.0430419		5.0394	1.59651	0.101205	1.81628	1.19509		0.0832375		21.9551	4.62811	30.2293	0.706747	0.0289347	6.73456	0.497462		10.6545	0.00873332		0.0299178	0.122915	1.20955		17.6288					3.31734
128.1	0.00608184	1.93648	0.0735631	13.011	0.00423555	4.30981	0.0129592		4.62379	1.53808	0.0431283	1.62257	0.840778		0.0706946		21.6365	4.42072	29.8923	0.63906	0.0159938	6.21616	0.390129		9.90492	0.00430436		0.0143865	0.105073	1.04536		16.7545					3.18372
128.2	0.00201041	1.82338	0.0599935	12.5891	0.00339147	4.08831	0.00225287		4.24211	1.47111	0.0203974	1.47208	0.563635		0.062404		21.3201	4.21555	29.5426	0.570628	0.00950516	5.72812	0.300771		9.18418	0.0022869		0.00518896	0.0888496	0.8917		15.8557					3.05105
128.3	0.000756406	1.71656	0.0446364	12.1562	0.00254739	3.84715	0		3.86999	1.41327	0.00590811	1.33016	0.34927		0.0519577		21.0131	4.01101	29.1867	0.505481	0.00450618	5.25542	0.224676		8.49977	0.0012831		0.00185457	0.0735381	0.743726		14.8905					2.92162
128.4	8.80254e-05	1.6165	0.0346323	11.7199	0.000471155	3.59116			3.49044	1.35641	0.00207644	1.1894	0.1936		0.0406853		20.7011	3.80767	28.8186	0.442138	0.00155253	4.80732	0.163587		7.84212	0.000279296		0.000526393	0.0583565	0.60389		13.899					2.79689
128.5	0	1.51853	0.0257728	11.2729	0	3.32087			3.15291	1.30761	0.000322007	1.06563	0.110612		0.028983		20.3923	3.61353	28.4575	0.385894	0.000528074	4.38926	0.113856		7.2555	0		0.000227382	0.0463157	0.492956		12.778					2.67503
128.6		1.42554	0.0135844	10.8289		3.07328			2.82734	1.24919	0	0.951116	0.0528295		0.0157814		20.0865	3.41686	28.0884	0.334789	0	3.9914	0.0757033		6.73704			5.52899e-05	0.0356923	0.383636		11.5699					2.55153
128.7		1.3388	0.00930578	10.4111		2.88377			2.53225	1.19229		0.842098	0.025921		0.00322516		19.7863	3.22676	27.6861	0.292211		3.63175	0.0483723		6.29332			0	0.0248934	0.300059		10.3055					2.426
128.8		1.25116	0.00723292	10.0027		2.66671			2.25931	1.14199		0.73234	0.0199561		0		19.4836	3.04	27.274	0.255605		3.31098	0.0286318		5.90488				0.0152382	0.232003		9.01663					2.30513
128.9		1.16814	0.00531703	9.6017		2.49055			1.97843	1.09157		0.631918	0.0176376				19.1773	2.86351	26.8623	0.215776		3.00667	0.0157314		5.53295				0.00923017	0.179545		7.73939					2.19892
129		1.08732	0.00332575	9.1791		2.31895			1.69987	1.03968		0.556705	0.0151143				18.8748	2.69875	26.4464	0.181301		2.73832	0.00663469		5.17814				0.00519713	0.135364		6.49049					2.09712
129.1		1.00817	0.00169242	8.75207		2.10794			1.4487	0.994283		0.477264	0.0125909				18.562	2.54492	26.0138	0.143312		2.48006	0.00160335		4.87119				0.00199008	0.0993042		5.32895					1.99604
129.2		0.928484	0	8.3335		1.92173			1.21382	0.936841		0.403817	0.0102308				18.2722	2.41173	25.5526	0.11755		2.22621	0.000628661		4.57152				0.000141814	0.0675195		4.2536					1.89996
129.3		0.85076		7.92096		1.75728			0.998826	0.877234		0.343348	0.0062671				17.9744	2.28453	25.0458	0.0954058		1.9769	0.000214588		4.29294				0	0.0384833		3.40987					1.80502
129.4		0.772334		7.51112		1.57096			0.803284	0.828709		0.288279	0.00484915				17.6694	2.15917	24.5214	0.0778308		1.748	0		4.01016					0.0232824		2.65347					1.71668
129.5		0.702879		7.08526		1.38217			0.615134	0.783214		0.234512	0.00355787				17.3596	2.04689	23.9884	0.0611016		1.52423			3.75863					0.0106368		2.03562					1.62978
129.6		0.634636		6.66151		1.20306			0.439557	0.72787		0.178326	0.00267397				17.0597	1.949	23.4217	0.0482791		1.30342			3.52051					0.00470696		1.55308					1.54731
129.7		0.566531		6.23317		1.01632			0.293394	0.67015		0.140402	0.00179008				16.7563	1.86246	22.8269	0.0392727		1.11469			3.29878					0.000701777		1.20307					1.46619
129.8		0.494761		5.83986		0.87182			0.176525	0.62561		0.103811	0.0010471				16.4538	1.78572	22.2113	0.032316		0.92611			3.09457					0		0.881346					1.38737
129.9		0.437317		5.40151		0.735439			0.108658	0.573742		0.0739455	0.00044696				16.1291	1.71704	21.5861	0.0259646		0.765267			2.89961							0.643424					1.31071
130		0.389539		4.98093		0.59279			0.0582356	0.53363		0.0420271	9.65288e-05				15.8034	1.64746	20.9443	0.0204888		0.628613			2.72501							0.412549					1.23922
130.1		0.340008		4.59689		0.461505			0.0259851	0.494126		0.0242721	0				15.4818	1.58244	20.2768	0.0152182		0.516665			2.55229							0.273951					1.16763
130.2		0.297887		4.22812		0.345563			0.00530877	0.454058		0.013273					15.1746	1.5187	19.5455	0.0108623		0.417824			2.38386							0.183383					1.09942
130.3		0.254477		3.87308		0.238931			0.00238986	0.414266		0.00213927					14.8764	1.45943	18.8242	0.00734986		0.332764			2.22537							0.10302					1.03888
130.4		0.213885		3.51578		0.154882			0.00187727	0.367817		0					14.5899	1.39899	18.0882	0.00464051		0.257164			2.07485							0.0426227					0.980389
130.5		0.181472		3.16422		0.0806482			0	0.328016							14.2935	1.3415	17.351	0.00259885		0.186526			1.93879							0.00970041					0.925926
130.6		0.156322		2.83522		0.0429048				0.285411							13.9986	1.28716	16.57	0.00140105		0.119552			1.80623							0.000227043					0.877901
130.7		0.134509		2.52866		0.0218422				0.250128							13.7064	1.23593	15.7793	0.000496238		0.0645999			1.6697							0					0.827381
130.8		0.113202		2.25909		0.00746442				0.220464							13.4168	1.19156	15.0017	0		0.0248119			1.54358												0.780531
130.9		0.0948733		1.98973		0				0.192825							13.1323	1.14855	14.2213			0.00608467			1.42616												0.734572
131		0.0800812		1.71994						0.15933							12.8524	1.105	13.4804			0.000322153			1.30436												0.689164
131.1		0.0688499		1.4572						0.129451							12.5556	1.05872	12.7036			0			1.17024												0.643196
131.2		0.0581841		1.2037						0.105446							12.2632	1.01988	11.9107						1.05173												0.599694
131.3		0.0461109		0.951441						0.0751202							11.9745	0.983912	11.132						0.941741												0.55695
131.4		0.0365188		0.726051						0.056339							11.6907	0.947553	10.3671						0.825047												0.517229
131.5		0.0290683		0.510939						0.0321107							11.4124	0.907859	9.61498						0.715847												0.483907
131.6		0.0225661		0.333166						0.0142074							11.1398	0.870388	8.82103						0.612494												0.451444
131.7		0.0175415		0.208455						0.00513435							10.8718	0.834091	8.01868						0.512548												0.418154
131.8		0.0133973		0.0761597						0							10.6153	0.79635	7.26632						0.434156												0.385348
131.9		0.0100858		0.0040617													10.3537	0.755113	6.53881						0.370589												0.359858
132		0.00729245		0													10.079	0.716104	5.85724						0.328673												0.336231
132.1		0.0051964															9.8182	0.677367	5.2288						0.293847												0.314689
132.2		0.003877															9.5623	0.63978	4.64117						0.263489												0.291276
132.3		0.00283408															9.31182	0.605284	4.07518						0.233266												0.267297
132.4		0.00179117															9.06192	0.569221	3.56996						0.204941												0.246038
132.5		0.000985014															8.81355	0.533235	3.11402						0.180249												0.226238
132.6		0.000429694															8.56385	0.498605	2.70304						0.157674												0.208762
132.7		0.000160065															8.31579	0.468342	2.32644						0.138193												0.192202
132.8		8.53073e-06															8.07091	0.435314	2.01002						0.119317												0.176197
132.9		0															7.82523	0.402462	1.71943						0.104085												0.161157
133																	7.58126	0.372574	1.46967						0.0881106												0.145577
133.1																	7.33834	0.34233	1.23076						0.0733213												0.129118
133.2																	7.1012	0.312243	1.03132						0.0608442												0.114912
133.3																	6.86603	0.281601	0.859261						0.0490788												0.10555
133.4																	6.62599	0.256537	0.697503						0.0391795												0.0977576
133.5																	6.39256	0.23404	0.550359						0.0312488												0.0899572
133.6																	6.15496	0.214245	0.427192						0.0241371												0.0824894
133.7																	5.91897	0.195396	0.327364						0.0180874												0.0762557
133.8																	5.68344	0.177129	0.250696						0.0126971												0.0700721
133.9																	5.44591	0.161155	0.197945						0.00858627												0.0644387
134																	5.21579	0.146687	0.153808						0.00546512												0.0595492
134.1																	4.98983	0.13395	0.11711						0.00301026												0.0550278
134.2																	4.75538	0.120405	0.089281						0.0013714												0.0498314
134.3																	4.51892	0.10522	0.0664443						0.000533181												0.0450634
134.4																	4.28421	0.0918007	0.0526339						0												0.0408888
134.5																	4.04914	0.0813259	0.0411921																		0.037244
134.6																	3.82128	0.0705595	0.0293384																		0.0334212
134.7																	3.58212	0.0615184	0.0201748																		0.0300017
134.8																	3.34739	0.0534379	0.0136156																		0.0274531
134.9																	3.11296	0.0420517	0.00813545																		0.0245959
135																	2.89387	0.0335009	0.00461958																		0.0214321
135.1																	2.67701	0.0241669	0.0028035																		0.0179235
135.2																	2.4635	0.0168081	0.00159586																		0.0152003
135.3																	2.26077	0.012258	0.00068339																		0.0134662
135.4																	2.06047	0.00887252	0.000129683																		0.0117852
135.5																	1.86507	0.0065471	0																		0.00972563
135.6																	1.67624	0.00441074																			0.00740888
135.7																	1.49532	0.0030769																			0.0059607
135.8																	1.31494	0.00171774																			0.00495494
135.9																	1.15753	0.000927157																			0.00406497
136																	1.01268	0.000263629																			0.00303863
136.1																	0.881422	0																			0.00209889
136.2																	0.755525																				0.00160627
136.3																	0.642143																				0.00116753
136.4																	0.541351																				0.000595992
136.5																	0.444069																				0.000132388
136.6																	0.360809																				0
136.7																	0.292118
136.8																	0.23266
136.9																	0.18
137																	0.142734
137.1																	0.110411
137.2																	0.0859001
137.3																	0.0635363
137.4																	0.047958
137.5																	0.0346901
137.6																	0.0229885
137.7																	0.0142343
137.8																	0.00602946
137.9																	0.00358338
138																	0.00254431
138.1																	0.00150525
138.2																	0.000734523
138.3																	0.000182848
138.4																	9.8e-06
138.5																	0

## Sheet: PTV_Fx1
	Patient 18	Patient 22	Patient 27	Patient 35
Volume	385.833	223.614	432.356	187.834
0.1	100	100	100	100
0.2	100	100	100	100
0.3	100	100	100	100
0.4	100	100	100	100
0.5	100	100	100	100
0.6	100	100	100	100
0.7	100	100	100	100
0.8	100	100	100	100
0.9	100	100	100	100
1	100	100	100	100
1.1	100	100	100	100
1.2	100	100	100	100
1.3	100	100	100	100
1.4	100	100	100	100
1.5	100	100	100	100
1.6	100	100	100	100
1.7	100	100	100	100
1.8	100	100	100	100
1.9	100	100	100	100
2	100	100	100	100
2.1	100	100	100	100
2.2	100	100	100	100
2.3	100	100	100	100
2.4	100	100	100	100
2.5	100	100	100	100
2.6	100	100	100	100
2.7	100	100	100	100
2.8	100	100	100	100
2.9	100	100	100	100
3	100	100	100	100
3.1	100	100	100	100
3.2	100	100	100	100
3.3	100	100	100	100
3.4	100	100	100	100
3.5	100	100	100	100
3.6	100	100	100	100
3.7	100	100	100	100
3.8	100	100	100	100
3.9	100	100	100	100
4	100	100	100	100
4.1	100	100	100	100
4.2	100	100	100	100
4.3	100	100	100	100
4.4	100	100	100	100
4.5	100	100	100	100
4.6	100	100	100	100
4.7	100	100	100	100
4.8	100	100	100	100
4.9	100	100	100	100
5	100	100	100	100
5.1	100	100	100	100
5.2	100	100	100	100
5.3	100	100	100	100
5.4	100	100	100	100
5.5	100	100	100	100
5.6	100	100	100	100
5.7	100	100	100	100
5.8	100	100	100	100
5.9	100	100	100	100
6	100	100	100	100
6.1	100	100	100	100
6.2	100	100	100	100
6.3	100	100	100	100
6.4	100	100	100	100
6.5	100	100	100	100
6.6	100	100	100	100
6.7	100	100	100	100
6.8	100	100	100	100
6.9	100	100	100	100
7	100	100	100	100
7.1	100	100	100	100
7.2	100	100	100	100
7.3	100	100	100	100
7.4	100	100	100	100
7.5	100	100	100	100
7.6	100	100	100	100
7.7	100	100	100	100
7.8	100	100	100	100
7.9	100	100	100	100
8	100	100	100	100
8.1	100	100	100	100
8.2	100	100	100	100
8.3	100	100	100	100
8.4	100	100	100	100
8.5	100	100	100	100
8.6	100	100	100	100
8.7	100	100	100	100
8.8	100	100	100	100
8.9	100	100	100	100
9	100	100	100	100
9.1	100	100	100	100
9.2	100	100	100	100
9.3	100	100	100	100
9.4	100	100	100	100
9.5	100	100	100	100
9.6	100	100	100	100
9.7	100	100	100	100
9.8	100	100	100	100
9.9	100	100	100	100
10	100	100	100	100
10.1	100	100	100	100
10.2	100	100	100	100
10.3	100	100	100	100
10.4	100	100	100	100
10.5	100	100	100	100
10.6	100	100	100	100
10.7	100	100	100	100
10.8	100	100	100	100
10.9	100	100	100	100
11	100	100	100	100
11.1	100	100	100	100
11.2	100	100	100	100
11.3	100	100	100	100
11.4	100	100	100	100
11.5	100	100	100	100
11.6	100	100	100	100
11.7	100	100	100	100
11.8	100	100	100	100
11.9	100	100	100	100
12	100	100	100	100
12.1	100	100	100	100
12.2	100	100	100	100
12.3	100	100	100	100
12.4	100	100	100	100
12.5	100	100	100	100
12.6	100	100	100	100
12.7	100	100	100	100
12.8	100	100	100	100
12.9	100	100	100	100
13	100	100	100	100
13.1	100	100	100	100
13.2	100	100	100	100
13.3	100	100	100	100
13.4	100	100	100	100
13.5	100	100	100	100
13.6	100	100	100	100
13.7	100	100	100	100
13.8	100	100	100	100
13.9	100	100	100	100
14	100	100	100	100
14.1	100	100	100	100
14.2	100	100	100	100
14.3	100	100	100	100
14.4	100	100	100	100
14.5	100	100	100	100
14.6	100	100	100	100
14.7	100	100	100	100
14.8	100	100	100	100
14.9	100	100	100	100
15	100	100	100	100
15.1	100	100	100	100
15.2	100	100	100	100
15.3	100	100	100	100
15.4	100	100	100	100
15.5	100	100	100	100
15.6	100	100	100	100
15.7	100	100	100	100
15.8	100	100	100	100
15.9	100	100	100	100
16	100	100	100	100
16.1	100	100	100	100
16.2	100	100	100	100
16.3	100	100	100	100
16.4	100	100	100	100
16.5	100	100	100	100
16.6	100	100	100	100
16.7	100	100	100	100
16.8	100	100	100	100
16.9	100	100	100	100
17	100	100	100	100
17.1	100	100	100	100
17.2	100	100	100	100
17.3	100	100	100	100
17.4	100	100	100	100
17.5	100	100	100	100
17.6	100	100	100	100
17.7	100	100	100	100
17.8	100	100	100	100
17.9	100	100	100	100
18	100	100	100	100
18.1	100	100	100	100
18.2	100	100	100	100
18.3	100	100	100	100
18.4	100	100	100	100
18.5	100	100	100	100
18.6	100	100	100	100
18.7	100	100	100	100
18.8	100	100	100	100
18.9	100	100	100	100
19	100	100	100	100
19.1	100	100	100	100
19.2	100	100	100	100
19.3	100	100	100	100
19.4	100	100	100	100
19.5	100	100	100	100
19.6	100	100	100	100
19.7	100	100	100	100
19.8	100	100	100	100
19.9	100	100	100	100
20	100	100	100	100
20.1	100	100	100	100
20.2	100	100	100	100
20.3	100	100	100	100
20.4	100	100	100	100
20.5	100	100	100	100
20.6	100	100	100	100
20.7	100	100	100	100
20.8	100	100	100	100
20.9	100	100	100	100
21	100	100	100	100
21.1	100	100	100	100
21.2	100	100	100	100
21.3	100	100	100	100
21.4	100	100	100	100
21.5	100	100	100	100
21.6	100	100	100	100
21.7	100	100	100	100
21.8	100	100	100	100
21.9	100	100	100	100
22	100	100	100	100
22.1	100	100	100	100
22.2	100	100	100	100
22.3	100	100	100	100
22.4	100	100	100	100
22.5	100	100	100	100
22.6	100	100	100	100
22.7	100	100	100	100
22.8	100	100	100	100
22.9	100	100	100	100
23	100	100	100	100
23.1	100	100	100	100
23.2	100	100	100	100
23.3	100	100	100	100
23.4	100	100	100	100
23.5	100	100	100	100
23.6	100	100	100	100
23.7	100	100	100	100
23.8	100	100	100	100
23.9	100	100	100	100
24	100	100	100	100
24.1	100	100	100	100
24.2	100	100	100	100
24.3	100	100	100	100
24.4	100	100	100	100
24.5	100	100	100	100
24.6	100	100	100	100
24.7	100	100	100	100
24.8	100	100	100	100
24.9	100	100	100	100
25	100	100	100	100
25.1	100	100	100	100
25.2	100	100	100	100
25.3	100	100	100	100
25.4	100	100	100	100
25.5	100	100	100	100
25.6	100	100	100	100
25.7	100	100	100	100
25.8	100	100	100	100
25.9	100	100	100	100
26	100	100	100	100
26.1	100	100	100	100
26.2	100	100	100	100
26.3	100	100	100	100
26.4	100	100	100	100
26.5	100	100	100	100
26.6	100	100	100	100
26.7	100	100	100	100
26.8	100	100	100	100
26.9	100	100	100	100
27	100	100	100	100
27.1	100	100	100	100
27.2	100	100	100	100
27.3	100	100	100	100
27.4	100	100	100	100
27.5	100	100	100	100
27.6	100	100	100	100
27.7	100	100	100	100
27.8	100	100	100	100
27.9	100	100	100	100
28	100	100	100	100
28.1	100	100	100	99.9999
28.2	100	100	100	99.9998
28.3	100	100	100	99.9996
28.4	100	100	100	99.9992
28.5	100	100	100	99.9987
28.6	100	100	100	99.9981
28.7	100	100	100	99.9973
28.8	100	100	100	99.9968
28.9	100	100	100	99.9959
29	100	100	100	99.9948
29.1	100	100	100	99.9936
29.2	100	100	100	99.9925
29.3	100	100	100	99.9917
29.4	100	100	100	99.991
29.5	100	100	100	99.9901
29.6	100	100	100	99.9889
29.7	100	100	100	99.9874
29.8	100	100	100	99.9855
29.9	100	100	100	99.9831
30	100	100	100	99.9814
30.1	100	100	100	99.98
30.2	100	100	100	99.9786
30.3	100	100	100	99.9769
30.4	100	100	100	99.9747
30.5	100	100	100	99.9728
30.6	100	100	100	99.9712
30.7	100	100	100	99.9692
30.8	100	100	100	99.9661
30.9	100	100	100	99.964
31	100	100	100	99.9619
31.1	100	100	100	99.96
31.2	100	100	100	99.9565
31.3	100	100	100	99.9538
31.4	100	100	100	99.9514
31.5	100	100	100	99.9488
31.6	100	100	100	99.9461
31.7	100	100	100	99.9434
31.8	100	100	100	99.9406
31.9	100	100	100	99.9377
32	100	100	100	99.9349
32.1	100	100	100	99.9321
32.2	100	100	100	99.9292
32.3	100	100	100	99.9264
32.4	100	100	100	99.9231
32.5	100	100	100	99.92
32.6	100	100	100	99.9166
32.7	100	100	100	99.913
32.8	100	100	100	99.9099
32.9	100	100	100	99.9068
33	100	100	100	99.9038
33.1	100	100	100	99.9004
33.2	100	100	100	99.8967
33.3	100	100	100	99.8929
33.4	100	100	100	99.8893
33.5	100	100	100	99.8861
33.6	99.9999	100	100	99.8828
33.7	99.9999	100	100	99.8794
33.8	99.9999	100	100	99.8759
33.9	99.9999	100	100	99.8723
34	99.9999	100	100	99.8687
34.1	99.9998	100	100	99.8653
34.2	99.9998	100	100	99.862
34.3	99.9998	100	100	99.8587
34.4	99.9998	100	100	99.8556
34.5	99.9998	100	100	99.8525
34.6	99.9997	100	100	99.8494
34.7	99.9997	100	100	99.8463
34.8	99.9997	100	100	99.8431
34.9	99.9996	100	100	99.8397
35	99.9995	100	100	99.8361
35.1	99.9992	100	100	99.8324
35.2	99.9989	100	100	99.8286
35.3	99.9986	100	100	99.8244
35.4	99.9983	100	100	99.8203
35.5	99.998	100	100	99.8163
35.6	99.9975	100	100	99.8123
35.7	99.9972	100	100	99.8085
35.8	99.9969	100	100	99.8048
35.9	99.9966	100	100	99.8003
36	99.9962	100	100	99.7965
36.1	99.9959	100	100	99.7924
36.2	99.9956	100	100	99.788
36.3	99.9954	100	100	99.7834
36.4	99.9952	100	100	99.7787
36.5	99.995	100	100	99.7738
36.6	99.9948	100	100	99.7696
36.7	99.9947	100	100	99.7653
36.8	99.9945	100	100	99.7606
36.9	99.9943	100	100	99.7553
37	99.9942	100	100	99.7499
37.1	99.994	100	100	99.7436
37.2	99.9937	100	100	99.7382
37.3	99.9934	100	100	99.7329
37.4	99.9931	100	100	99.7273
37.5	99.9928	100	100	99.7217
37.6	99.9925	100	100	99.7157
37.7	99.9922	100	100	99.7101
37.8	99.992	100	100	99.7039
37.9	99.9917	100	100	99.698
38	99.9914	100	100	99.6919
38.1	99.9911	100	100	99.6861
38.2	99.9908	100	100	99.6796
38.3	99.9905	100	100	99.6725
38.4	99.9901	100	100	99.6659
38.5	99.9898	100	100	99.6595
38.6	99.9894	100	100	99.6532
38.7	99.9891	100	100	99.6465
38.8	99.9887	100	100	99.6399
38.9	99.9884	100	100	99.6333
39	99.988	100	100	99.6263
39.1	99.9877	100	100	99.6202
39.2	99.9873	100	100	99.6138
39.3	99.9869	100	100	99.6071
39.4	99.9865	100	100	99.6005
39.5	99.9861	100	100	99.5946
39.6	99.9857	100	100	99.5887
39.7	99.9854	100	100	99.582
39.8	99.9851	100	100	99.5747
39.9	99.9848	100	100	99.5669
40	99.9845	100	100	99.56
40.1	99.9842	100	100	99.5533
40.2	99.9839	100	100	99.5466
40.3	99.9835	100	100	99.54
40.4	99.9831	100	100	99.5336
40.5	99.9826	100	100	99.5272
40.6	99.9822	100	100	99.521
40.7	99.9818	100	100	99.5147
40.8	99.9813	100	100	99.5084
40.9	99.9809	100	100	99.502
41	99.9806	100	100	99.4955
41.1	99.9803	100	100	99.4884
41.2	99.98	100	100	99.4809
41.3	99.9797	100	100	99.4736
41.4	99.9794	100	100	99.4669
41.5	99.9791	100	100	99.4601
41.6	99.9787	100	100	99.4537
41.7	99.978	100	100	99.4474
41.8	99.9775	100	100	99.4409
41.9	99.9771	100	100	99.4337
42	99.9767	100	100	99.4268
42.1	99.9763	100	100	99.4193
42.2	99.976	100	100	99.4118
42.3	99.9757	100	100	99.4046
42.4	99.9754	100	100	99.3975
42.5	99.9749	100	100	99.3903
42.6	99.9743	100	100	99.383
42.7	99.9738	100	100	99.3758
42.8	99.9732	100	100	99.3689
42.9	99.9727	100	100	99.3614
43	99.9722	100	100	99.3539
43.1	99.9717	100	100	99.3467
43.2	99.9713	100	100	99.3397
43.3	99.9709	100	100	99.3328
43.4	99.9705	100	100	99.3262
43.5	99.97	100	100	99.3196
43.6	99.9694	100	100	99.3131
43.7	99.9688	100	100	99.3066
43.8	99.9682	100	100	99.2988
43.9	99.9677	100	100	99.2912
44	99.9671	100	100	99.2837
44.1	99.9666	100	100	99.2764
44.2	99.9661	100	100	99.2695
44.3	99.9655	100	100	99.2625
44.4	99.9649	100	100	99.2554
44.5	99.9643	100	100	99.2481
44.6	99.9636	100	100	99.24
44.7	99.963	100	100	99.2323
44.8	99.9623	100	100	99.2258
44.9	99.9617	100	100	99.2188
45	99.9612	100	100	99.2115
45.1	99.9607	100	100	99.2038
45.2	99.9602	100	100	99.1961
45.3	99.9597	100	100	99.1885
45.4	99.9592	100	100	99.1811
45.5	99.9588	100	100	99.1738
45.6	99.9583	100	100	99.1662
45.7	99.9578	100	100	99.1587
45.8	99.9571	100	100	99.1512
45.9	99.9564	100	100	99.1439
46	99.9558	100	100	99.1365
46.1	99.9552	100	100	99.1287
46.2	99.9547	100	100	99.1206
46.3	99.9543	100	100	99.1138
46.4	99.9537	100	100	99.1066
46.5	99.9532	100	100	99.0995
46.6	99.9526	100	100	99.0926
46.7	99.952	100	100	99.084
46.8	99.9514	100	100	99.0748
46.9	99.9508	100	100	99.066
47	99.9503	100	100	99.058
47.1	99.9498	100	100	99.0503
47.2	99.9493	100	100	99.0428
47.3	99.9488	100	100	99.0354
47.4	99.9482	100	100	99.0282
47.5	99.9476	100	100	99.0211
47.6	99.9468	100	100	99.0139
47.7	99.946	100	100	99.0062
47.8	99.945	100	100	98.9983
47.9	99.9441	100	100	98.9909
48	99.9433	100	100	98.9834
48.1	99.9426	100	100	98.9754
48.2	99.9419	100	100	98.9674
48.3	99.9412	100	100	98.9588
48.4	99.9406	100	100	98.9507
48.5	99.9399	100	100	98.9435
48.6	99.9393	100	100	98.9359
48.7	99.9387	100	100	98.9282
48.8	99.938	100	100	98.9198
48.9	99.9373	100	100	98.9108
49	99.9366	100	100	98.9021
49.1	99.9356	100	100	98.8944
49.2	99.9349	100	100	98.8867
49.3	99.9343	100	100	98.8782
49.4	99.9337	100	100	98.87
49.5	99.933	100	100	98.8614
49.6	99.9324	100	100	98.8533
49.7	99.9318	100	100	98.8453
49.8	99.9313	100	100	98.8372
49.9	99.9308	100	100	98.8294
50	99.9302	100	100	98.8213
50.1	99.9297	100	100	98.8134
50.2	99.9292	100	100	98.8057
50.3	99.9287	100	100	98.7977
50.4	99.9281	100	100	98.7897
50.5	99.9274	100	100	98.7819
50.6	99.9267	100	100	98.774
50.7	99.9258	100	100	98.7653
50.8	99.925	100	100	98.7559
50.9	99.9242	100	100	98.7469
51	99.9234	100	100	98.7373
51.1	99.9226	100	100	98.7284
51.2	99.9219	100	100	98.7198
51.3	99.9212	100	100	98.7113
51.4	99.9206	100	100	98.7026
51.5	99.9199	100	100	98.6939
51.6	99.9192	100	100	98.685
51.7	99.9185	100	100	98.6757
51.8	99.9178	100	100	98.6662
51.9	99.9171	100	100	98.6567
52	99.9163	100	100	98.6477
52.1	99.9156	100	100	98.6378
52.2	99.9147	100	100	98.6279
52.3	99.9137	100	100	98.618
52.4	99.9128	100	100	98.6095
52.5	99.9115	100	100	98.5998
52.6	99.9104	100	100	98.5911
52.7	99.9095	100	100	98.5827
52.8	99.9086	100	100	98.5743
52.9	99.9078	100	100	98.5659
53	99.9071	100	100	98.5565
53.1	99.9061	100	100	98.5475
53.2	99.9052	100	100	98.5384
53.3	99.9044	100	100	98.5296
53.4	99.9035	100	100	98.5208
53.5	99.9026	100	100	98.5117
53.6	99.9017	100	100	98.5028
53.7	99.9008	100	100	98.4941
53.8	99.8999	100	100	98.4847
53.9	99.8991	100	100	98.4748
54	99.8982	100	100	98.4649
54.1	99.8972	100	100	98.4554
54.2	99.8962	100	100	98.4454
54.3	99.8953	100	100	98.4357
54.4	99.8945	100	100	98.4264
54.5	99.8934	100	100	98.4171
54.6	99.8921	100	100	98.4081
54.7	99.8908	100	100	98.398
54.8	99.8895	100	100	98.3882
54.9	99.8885	100	100	98.3788
55	99.8877	100	100	98.3693
55.1	99.8869	100	100	98.3599
55.2	99.886	100	100	98.3503
55.3	99.8852	100	100	98.3407
55.4	99.8844	100	100	98.3312
55.5	99.8836	100	100	98.321
55.6	99.8828	100	100	98.3114
55.7	99.882	100	100	98.3019
55.8	99.8813	100	100	98.2916
55.9	99.8805	100	100	98.2811
56	99.8795	100	100	98.27
56.1	99.8784	100	100	98.2597
56.2	99.8774	100	100	98.2496
56.3	99.8761	100	100	98.2397
56.4	99.8749	100	100	98.2298
56.5	99.8738	100	100	98.2196
56.6	99.8727	100	100	98.2095
56.7	99.8716	100	100	98.1994
56.8	99.8704	100	100	98.1892
56.9	99.8694	100	100	98.179
57	99.8685	100	100	98.1668
57.1	99.8676	100	100	98.1553
57.2	99.8667	100	100	98.145
57.3	99.8658	100	100	98.1344
57.4	99.865	100	100	98.1239
57.5	99.8641	100	100	98.1125
57.6	99.8633	100	100	98.1025
57.7	99.8625	100	100	98.0925
57.8	99.8617	100	100	98.0825
57.9	99.8608	100	100	98.0709
58	99.8599	100	100	98.0603
58.1	99.8589	100	100	98.0492
58.2	99.8579	100	100	98.0389
58.3	99.857	100	100	98.0275
58.4	99.8559	100	100	98.0135
58.5	99.8546	100	100	98.0016
58.6	99.8533	100	100	97.9904
58.7	99.8521	100	100	97.9799
58.8	99.851	100	100	97.9682
58.9	99.85	100	100	97.9554
59	99.849	100	100	97.9426
59.1	99.8481	100	100	97.9312
59.2	99.8471	100	100	97.9195
59.3	99.8461	100	100	97.9074
59.4	99.8451	100	100	97.8948
59.5	99.8442	100	100	97.8818
59.6	99.8433	100	100	97.8694
59.7	99.8425	100	100	97.8571
59.8	99.8413	100	100	97.8451
59.9	99.8403	100	100	97.8332
60	99.8393	100	100	97.821
60.1	99.8383	100	100	97.8091
60.2	99.8373	100	100	97.797
60.3	99.8363	100	100	97.7853
60.4	99.8354	100	100	97.7733
60.5	99.8344	100	100	97.7603
60.6	99.8335	100	100	97.7475
60.7	99.8325	100	100	97.7346
60.8	99.8315	100	100	97.7217
60.9	99.8306	100	100	97.7094
61	99.8297	100	100	97.6973
61.1	99.8288	100	100	97.6853
61.2	99.8279	100	100	97.6728
61.3	99.827	100	100	97.6597
61.4	99.8261	100	100	97.6462
61.5	99.8252	100	100	97.6323
61.6	99.8243	100	100	97.6184
61.7	99.8234	100	100	97.6048
61.8	99.8226	100	100	97.5919
61.9	99.8216	100	100	97.5793
62	99.8207	100	100	97.5666
62.1	99.8196	100	100	97.5535
62.2	99.8184	100	100	97.5398
62.3	99.8172	100	100	97.5259
62.4	99.8162	100	100	97.5126
62.5	99.815	100	100	97.4978
62.6	99.8139	100	100	97.4839
62.7	99.8128	100	100	97.4695
62.8	99.8118	100	100	97.4556
62.9	99.8107	100	100	97.4402
63	99.8096	100	100	97.4269
63.1	99.8085	100	100	97.4134
63.2	99.8072	100	100	97.4
63.3	99.806	100	100	97.386
63.4	99.8048	100	100	97.3726
63.5	99.8036	100	100	97.3591
63.6	99.8025	100	99.9999	97.346
63.7	99.8014	100	99.9998	97.3331
63.8	99.8002	100	99.9997	97.3187
63.9	99.7991	100	99.9994	97.3019
64	99.7979	100	99.9991	97.2863
64.1	99.7967	100	99.999	97.271
64.2	99.7955	100	99.9988	97.2553
64.3	99.7943	100	99.9985	97.24
64.4	99.7932	100	99.9982	97.2253
64.5	99.7921	100	99.9979	97.2112
64.6	99.7909	100	99.9977	97.1973
64.7	99.7896	100	99.9975	97.1835
64.8	99.7882	100	99.9971	97.1695
64.9	99.7868	100	99.9967	97.155
65	99.7853	100	99.9965	97.14
65.1	99.7839	100	99.9964	97.1255
65.2	99.7826	100	99.9962	97.1101
65.3	99.7813	100	99.996	97.096
65.4	99.78	100	99.9959	97.0814
65.5	99.7783	100	99.9957	97.0669
65.6	99.7769	100	99.9955	97.0528
65.7	99.7755	100	99.9953	97.0387
65.8	99.7737	100	99.9952	97.0238
65.9	99.772	100	99.995	97.0102
66	99.7706	100	99.9946	96.9967
66.1	99.7693	100	99.9942	96.9826
66.2	99.768	100	99.994	96.9688
66.3	99.7667	100	99.9938	96.9555
66.4	99.7654	100	99.9935	96.9414
66.5	99.7642	100	99.9933	96.9264
66.6	99.7628	100	99.9928	96.9095
66.7	99.7614	100	99.992	96.893
66.8	99.76	100	99.9911	96.8779
66.9	99.7587	100	99.9904	96.8631
67	99.7574	100	99.9897	96.8494
67.1	99.7562	100	99.9889	96.8342
67.2	99.755	100	99.9883	96.8194
67.3	99.7537	100	99.9878	96.8048
67.4	99.7525	100	99.9873	96.791
67.5	99.7513	100	99.9869	96.7764
67.6	99.7501	100	99.9866	96.762
67.7	99.7489	100	99.9863	96.7467
67.8	99.7477	100	99.9856	96.7327
67.9	99.7466	100	99.9853	96.7187
68	99.7454	100	99.985	96.7048
68.1	99.7442	100	99.9847	96.6905
68.2	99.7427	100	99.9844	96.6764
68.3	99.7416	100	99.9839	96.6619
68.4	99.7404	100	99.9831	96.6465
68.5	99.7392	100	99.9827	96.6304
68.6	99.738	100	99.9823	96.6146
68.7	99.7369	100	99.9819	96.5988
68.8	99.7358	100	99.9815	96.584
68.9	99.7346	100	99.9812	96.5691
69	99.7333	100	99.9806	96.5542
69.1	99.732	100	99.9799	96.5391
69.2	99.7305	100	99.9795	96.5244
69.3	99.729	100	99.9791	96.5102
69.4	99.7276	99.9999	99.9786	96.4949
69.5	99.7262	99.9998	99.9781	96.4803
69.6	99.725	99.9994	99.9776	96.4661
69.7	99.7237	99.9989	99.9771	96.4498
69.8	99.7224	99.9983	99.9765	96.4338
69.9	99.7212	99.9971	99.9761	96.4184
70	99.7201	99.9955	99.9756	96.4032
70.1	99.719	99.9944	99.9749	96.3879
70.2	99.7179	99.9934	99.9742	96.371
70.3	99.7167	99.9923	99.9736	96.3545
70.4	99.715	99.9911	99.973	96.3381
70.5	99.7134	99.9898	99.9724	96.3221
70.6	99.7118	99.9889	99.9718	96.3068
70.7	99.71	99.9876	99.9712	96.2916
70.8	99.7085	99.9859	99.9708	96.2742
70.9	99.707	99.9841	99.9704	96.2593
71	99.7055	99.9821	99.9698	96.2438
71.1	99.704	99.9801	99.9693	96.2285
71.2	99.7026	99.978	99.969	96.2127
71.3	99.7012	99.9756	99.9686	96.1978
71.4	99.6999	99.973	99.9683	96.1824
71.5	99.6984	99.9699	99.9679	96.1675
71.6	99.697	99.967	99.9672	96.153
71.7	99.6956	99.9641	99.9668	96.1384
71.8	99.6943	99.9602	99.9662	96.1238
71.9	99.693	99.956	99.9657	96.1085
72	99.6912	99.9521	99.9653	96.0931
72.1	99.6897	99.948	99.9648	96.0781
72.2	99.6878	99.9441	99.9642	96.0635
72.3	99.6861	99.9407	99.9634	96.0485
72.4	99.6846	99.9366	99.9631	96.0327
72.5	99.6831	99.9319	99.9623	96.0171
72.6	99.6817	99.9259	99.9617	96.0007
72.7	99.6804	99.92	99.9611	95.9846
72.8	99.679	99.9143	99.9605	95.9683
72.9	99.6772	99.9093	99.96	95.9511
73	99.6758	99.9024	99.9594	95.9335
73.1	99.6743	99.8939	99.9588	95.9152
73.2	99.6728	99.8858	99.9582	95.8981
73.3	99.6713	99.8785	99.9574	95.8817
73.4	99.6697	99.8714	99.9567	95.8652
73.5	99.6682	99.8639	99.956	95.8495
73.6	99.6666	99.857	99.9552	95.833
73.7	99.6649	99.8491	99.9544	95.8176
73.8	99.6632	99.8405	99.9536	95.8016
73.9	99.6616	99.8311	99.9528	95.7849
74	99.6599	99.8206	99.9516	95.7695
74.1	99.6582	99.8105	99.9504	95.7533
74.2	99.6565	99.8007	99.9493	95.7379
74.3	99.655	99.7899	99.9482	95.7214
74.4	99.6535	99.7784	99.9472	95.7056
74.5	99.6519	99.7656	99.946	95.69
74.6	99.6504	99.7534	99.9447	95.6747
74.7	99.6489	99.7402	99.9433	95.659
74.8	99.6474	99.7267	99.9416	95.6427
74.9	99.646	99.7118	99.9399	95.6248
75	99.6446	99.6963	99.9383	95.6067
75.1	99.643	99.6826	99.9369	95.5899
75.2	99.6412	99.6675	99.9354	95.5731
75.3	99.6396	99.6503	99.934	95.5572
75.4	99.6379	99.6338	99.9321	95.5404
75.5	99.6359	99.6144	99.9303	95.5225
75.6	99.6341	99.5935	99.9288	95.5054
75.7	99.6322	99.5761	99.9268	95.4882
75.8	99.6303	99.5587	99.9249	95.4719
75.9	99.6285	99.541	99.9231	95.454
76	99.6267	99.5242	99.9215	95.4375
76.1	99.6246	99.5065	99.9199	95.4213
76.2	99.6228	99.4852	99.9181	95.4048
76.3	99.6209	99.4637	99.9162	95.3875
76.4	99.619	99.4456	99.9143	95.3695
76.5	99.6171	99.4253	99.9125	95.3508
76.6	99.6152	99.4044	99.911	95.3338
76.7	99.6132	99.3839	99.9094	95.3169
76.8	99.6113	99.3618	99.9079	95.2989
76.9	99.6094	99.338	99.9063	95.2822
77	99.6076	99.3153	99.9046	95.2638
77.1	99.6058	99.2926	99.9026	95.2456
77.2	99.6041	99.2682	99.9006	95.2276
77.3	99.6025	99.2424	99.8988	95.2099
77.4	99.6008	99.215	99.8967	95.1939
77.5	99.599	99.1876	99.8942	95.1771
77.6	99.5972	99.1613	99.8918	95.1606
77.7	99.5954	99.1325	99.8897	95.1442
77.8	99.5935	99.1002	99.8876	95.1281
77.9	99.5918	99.0659	99.8855	95.1119
78	99.5901	99.0353	99.8832	95.0964
78.1	99.5884	99.0008	99.8807	95.0792
78.2	99.5865	98.9647	99.8785	95.061
78.3	99.5846	98.9292	99.8762	95.0436
78.4	99.5828	98.8916	99.8736	95.0262
78.5	99.5809	98.8546	99.871	95.0078
78.6	99.5791	98.8142	99.8678	94.9899
78.7	99.5775	98.7728	99.865	94.9724
78.8	99.5758	98.73	99.8621	94.9551
78.9	99.5741	98.6847	99.8592	94.9376
79	99.5723	98.6377	99.856	94.9198
79.1	99.5706	98.5942	99.8523	94.9025
79.2	99.5687	98.5489	99.8489	94.8849
79.3	99.5669	98.4997	99.8457	94.8668
79.4	99.5651	98.4475	99.8424	94.8491
79.5	99.5634	98.393	99.8389	94.8302
79.6	99.5617	98.3362	99.8352	94.8118
79.7	99.56	98.2754	99.8315	94.7928
79.8	99.5583	98.2131	99.828	94.7756
79.9	99.5566	98.1492	99.8248	94.7587
80	99.5548	98.0827	99.8214	94.7398
80.1	99.5528	98.0153	99.8178	94.7224
80.2	99.5508	97.946	99.8136	94.7051
80.3	99.5488	97.8795	99.8095	94.6879
80.4	99.547	97.8135	99.8058	94.6706
80.5	99.5453	97.7495	99.802	94.6533
80.6	99.5435	97.6845	99.7977	94.6357
80.7	99.5417	97.6195	99.7937	94.6172
80.8	99.5398	97.5516	99.7898	94.5987
80.9	99.5381	97.4874	99.7855	94.5792
81	99.536	97.4187	99.7816	94.5585
81.1	99.5337	97.347	99.7776	94.5381
81.2	99.5314	97.2791	99.7731	94.518
81.3	99.5291	97.2124	99.7686	94.497
81.4	99.5267	97.1412	99.7639	94.4759
81.5	99.5245	97.0702	99.7592	94.4557
81.6	99.5223	97.0076	99.754	94.4344
81.7	99.5201	96.9425	99.7489	94.4136
81.8	99.518	96.8823	99.7437	94.3931
81.9	99.5159	96.8165	99.7383	94.3714
82	99.5136	96.7487	99.7331	94.3501
82.1	99.5113	96.6758	99.7278	94.3294
82.2	99.509	96.5993	99.7226	94.3089
82.3	99.5066	96.5243	99.7165	94.2895
82.4	99.5041	96.4457	99.7108	94.2708
82.5	99.5017	96.3664	99.7042	94.2524
82.6	99.4995	96.2855	99.6982	94.2335
82.7	99.4973	96.2021	99.6915	94.2149
82.8	99.4952	96.1244	99.6846	94.1957
82.9	99.4931	96.0505	99.6774	94.1737
83	99.4909	95.9733	99.6696	94.1536
83.1	99.4883	95.8921	99.6616	94.1335
83.2	99.4856	95.8088	99.6532	94.1137
83.3	99.4831	95.7247	99.6459	94.0937
83.4	99.4808	95.6387	99.638	94.0749
83.5	99.4786	95.5556	99.6306	94.0561
83.6	99.4764	95.4667	99.6232	94.0364
83.7	99.4741	95.3736	99.6159	94.0151
83.8	99.4715	95.28	99.6083	93.9939
83.9	99.469	95.1897	99.5994	93.9719
84	99.4667	95.0925	99.5907	93.9505
84.1	99.4643	95.0036	99.5824	93.9292
84.2	99.4619	94.91	99.5737	93.9071
84.3	99.4593	94.8122	99.5657	93.8853
84.4	99.4568	94.7095	99.5578	93.8633
84.5	99.4544	94.6107	99.5493	93.8398
84.6	99.4519	94.5084	99.5407	93.8153
84.7	99.4495	94.4147	99.5317	93.7917
84.8	99.4471	94.3195	99.5229	93.7681
84.9	99.4444	94.2255	99.5137	93.7457
85	99.4417	94.1311	99.5025	93.7236
85.1	99.439	94.039	99.4924	93.7004
85.2	99.436	93.9491	99.4821	93.6767
85.3	99.433	93.8602	99.4722	93.6533
85.4	99.4302	93.7779	99.4614	93.6281
85.5	99.4275	93.6967	99.4511	93.602
85.6	99.4247	93.6102	99.4407	93.5774
85.7	99.4216	93.5246	99.4301	93.5529
85.8	99.4185	93.4433	99.4186	93.5287
85.9	99.415	93.3618	99.408	93.5035
86	99.4123	93.2813	99.3967	93.4786
86.1	99.4101	93.1972	99.3863	93.4529
86.2	99.4079	93.1125	99.3748	93.4286
86.3	99.4058	93.0323	99.363	93.4042
86.4	99.4034	92.956	99.351	93.3779
86.5	99.4008	92.8772	99.3387	93.3526
86.6	99.3984	92.8002	99.3265	93.3278
86.7	99.396	92.7239	99.3142	93.303
86.8	99.3935	92.6457	99.3012	93.2772
86.9	99.3909	92.5714	99.289	93.2514
87	99.3877	92.5025	99.2775	93.2249
87.1	99.3848	92.434	99.266	93.2005
87.2	99.3819	92.3629	99.2551	93.1742
87.3	99.3789	92.294	99.2434	93.1475
87.4	99.376	92.233	99.2324	93.1196
87.5	99.3732	92.1737	99.2214	93.0912
87.6	99.3706	92.1133	99.2101	93.064
87.7	99.368	92.0557	99.198	93.0367
87.8	99.3646	92.0008	99.1858	93.0097
87.9	99.3614	91.9438	99.1732	92.9837
88	99.3584	91.8872	99.1609	92.9574
88.1	99.3557	91.8271	99.1479	92.931
88.2	99.3527	91.7716	99.1354	92.9036
88.3	99.3501	91.7161	99.1236	92.8756
88.4	99.3474	91.657	99.1111	92.847
88.5	99.3447	91.5981	99.0985	92.8205
88.6	99.3413	91.5461	99.085	92.7934
88.7	99.3387	91.4966	99.0715	92.7668
88.8	99.3361	91.4436	99.0565	92.7396
88.9	99.3335	91.3912	99.0421	92.7127
89	99.3301	91.3382	99.0286	92.6839
89.1	99.3262	91.2859	99.0124	92.6555
89.2	99.3226	91.2297	98.9976	92.6276
89.3	99.3188	91.1741	98.983	92.6006
89.4	99.3148	91.1181	98.9684	92.573
89.5	99.3111	91.0644	98.9526	92.5448
89.6	99.3073	91.0087	98.9368	92.5161
89.7	99.3036	90.9528	98.9227	92.4879
89.8	99.3	90.8952	98.9081	92.4573
89.9	99.296	90.8358	98.8934	92.4267
90	99.2921	90.7781	98.8787	92.3974
90.1	99.2879	90.718	98.8647	92.3676
90.2	99.2836	90.6598	98.85	92.3382
90.3	99.2788	90.6028	98.836	92.3064
90.4	99.2743	90.5446	98.821	92.2747
90.5	99.2701	90.4882	98.806	92.2428
90.6	99.2656	90.4297	98.7909	92.2103
90.7	99.2604	90.3652	98.7755	92.1791
90.8	99.2556	90.3011	98.7597	92.1484
90.9	99.2507	90.2373	98.7441	92.1176
91	99.2452	90.1747	98.7283	92.0857
91.1	99.2401	90.1113	98.7124	92.0546
91.2	99.2341	90.0494	98.6968	92.0215
91.3	99.228	89.9871	98.6814	91.9869
91.4	99.2226	89.9241	98.666	91.9519
91.5	99.2164	89.8603	98.6506	91.9157
91.6	99.21	89.7953	98.6343	91.8794
91.7	99.2035	89.7264	98.6183	91.8434
91.8	99.1968	89.6557	98.6022	91.8065
91.9	99.1904	89.5891	98.5855	91.7695
92	99.1831	89.5222	98.5676	91.7329
92.1	99.1756	89.4527	98.5484	91.6958
92.2	99.1679	89.382	98.5266	91.656
92.3	99.1604	89.3127	98.5072	91.615
92.4	99.1528	89.246	98.4888	91.5712
92.5	99.1454	89.1776	98.4696	91.5299
92.6	99.1377	89.1075	98.4497	91.4875
92.7	99.1302	89.0348	98.43	91.4421
92.8	99.123	88.9608	98.4113	91.3963
92.9	99.1147	88.887	98.3898	91.3503
93	99.1065	88.8127	98.3683	91.3014
93.1	99.097	88.739	98.3469	91.2476
93.2	99.0882	88.6655	98.3262	91.1937
93.3	99.0795	88.5882	98.3045	91.1391
93.4	99.0697	88.5105	98.2823	91.082
93.5	99.0594	88.4304	98.2595	91.0217
93.6	99.0492	88.3483	98.2367	90.9551
93.7	99.0383	88.2726	98.2128	90.8886
93.8	99.0269	88.1885	98.1887	90.8176
93.9	99.0155	88.1084	98.1658	90.7403
94	99.003	88.029	98.1425	90.6597
94.1	98.9907	87.9502	98.118	90.576
94.2	98.9764	87.8678	98.0934	90.4845
94.3	98.9625	87.7877	98.0707	90.3891
94.4	98.9498	87.7077	98.0474	90.2897
94.5	98.9368	87.6271	98.0227	90.1893
94.6	98.9245	87.5441	97.9989	90.0831
94.7	98.9116	87.4636	97.9737	89.975
94.8	98.8977	87.3798	97.9456	89.8584
94.9	98.8845	87.2981	97.9201	89.74
95	98.869	87.2111	97.8934	89.6168
95.1	98.8526	87.1294	97.8661	89.4833
95.2	98.8361	87.0485	97.8383	89.345
95.3	98.8189	86.965	97.8098	89.2033
95.4	98.8023	86.8786	97.7813	89.0546
95.5	98.7843	86.7902	97.7521	88.9002
95.6	98.7674	86.7031	97.7223	88.738
95.7	98.7489	86.6171	97.6909	88.5694
95.8	98.7309	86.5325	97.658	88.4007
95.9	98.7114	86.449	97.6237	88.2228
96	98.6916	86.3645	97.5901	88.0403
96.1	98.6711	86.2793	97.554	87.858
96.2	98.6497	86.1937	97.5191	87.6717
96.3	98.6274	86.1042	97.4839	87.4914
96.4	98.6029	86.0162	97.4469	87.3131
96.5	98.5805	85.9301	97.4067	87.1244
96.6	98.5569	85.8406	97.3672	86.9288
96.7	98.5318	85.7465	97.3279	86.7338
96.8	98.5076	85.6551	97.287	86.532
96.9	98.4826	85.5613	97.2443	86.3159
97	98.4578	85.4669	97.2022	86.1077
97.1	98.4322	85.3724	97.1564	85.8906
97.2	98.4033	85.2784	97.11	85.6667
97.3	98.3759	85.1806	97.0636	85.4419
97.4	98.3478	85.0868	97.0145	85.2126
97.5	98.3189	84.9924	96.9654	84.9863
97.6	98.2915	84.8979	96.9137	84.7518
97.7	98.2641	84.8072	96.8593	84.5117
97.8	98.2374	84.7198	96.8056	84.269
97.9	98.2099	84.6303	96.7505	84.0186
98	98.1782	84.5389	96.6919	83.7685
98.1	98.1476	84.4445	96.6292	83.5116
98.2	98.1174	84.3485	96.5672	83.2531
98.3	98.0854	84.2511	96.5027	82.9813
98.4	98.0535	84.151	96.4363	82.6986
98.5	98.0215	84.0474	96.3672	82.4183
98.6	97.9881	83.9377	96.2953	82.1463
98.7	97.9551	83.8313	96.2215	81.8728
98.8	97.9194	83.7254	96.1458	81.5918
98.9	97.8838	83.6162	96.0654	81.3082
99	97.8445	83.5068	95.9832	81.0104
99.1	97.8044	83.3952	95.9008	80.7165
99.2	97.7656	83.2834	95.8136	80.4294
99.3	97.7272	83.1722	95.7263	80.1305
99.4	97.6869	83.0569	95.638	79.8259
99.5	97.6476	82.9417	95.5476	79.5135
99.6	97.6054	82.8312	95.4544	79.2096
99.7	97.5631	82.7131	95.3607	78.9032
99.8	97.5183	82.5939	95.2661	78.6012
99.9	97.4718	82.4762	95.1718	78.2826
100	97.4276	82.3549	95.0755	77.9551
100.1	97.3815	82.2343	94.9733	77.6314
100.2	97.3375	82.1143	94.8628	77.302
100.3	97.2917	81.9895	94.7512	76.9816
100.4	97.2423	81.86	94.6391	76.659
100.5	97.1927	81.7334	94.524	76.323
100.6	97.1446	81.6131	94.4051	75.9876
100.7	97.0946	81.4868	94.2864	75.6407
100.8	97.0441	81.3582	94.1657	75.2753
100.9	96.9916	81.2315	94.0454	74.9229
101	96.937	81.1023	93.9205	74.5554
101.1	96.8828	80.9644	93.7939	74.1896
101.2	96.8275	80.8255	93.6675	73.8118
101.3	96.7689	80.6863	93.5385	73.4301
101.4	96.7084	80.5452	93.4049	73.043
101.5	96.6436	80.4022	93.2689	72.6506
101.6	96.5817	80.2633	93.1351	72.2581
101.7	96.5172	80.1256	92.9991	71.8599
101.8	96.4532	79.9856	92.8595	71.4652
101.9	96.3875	79.8441	92.715	71.0586
102	96.322	79.7057	92.5655	70.6407
102.1	96.2551	79.5638	92.4122	70.229
102.2	96.1863	79.4202	92.2552	69.8014
102.3	96.1145	79.2731	92.1016	69.3749
102.4	96.0396	79.1206	91.9487	68.9429
102.5	95.9632	78.9729	91.7934	68.5127
102.6	95.8844	78.821	91.6372	68.072
102.7	95.8051	78.6681	91.4759	67.6171
102.8	95.7237	78.5162	91.311	67.1646
102.9	95.6384	78.3642	91.1439	66.7073
103	95.5481	78.2094	90.9726	66.2516
103.1	95.4572	78.0482	90.8025	65.7892
103.2	95.3628	77.8801	90.6348	65.2978
103.3	95.2647	77.7179	90.4617	64.8028
103.4	95.1646	77.5488	90.2808	64.2889
103.5	95.0608	77.3841	90.101	63.7733
103.6	94.9523	77.2226	89.9159	63.2524
103.7	94.8434	77.0582	89.7313	62.7122
103.8	94.7392	76.8897	89.5447	62.1521
103.9	94.6307	76.7202	89.3562	61.5873
104	94.5201	76.5406	89.1639	60.9936
104.1	94.4052	76.3613	88.9644	60.3962
104.2	94.2871	76.1843	88.7622	59.7903
104.3	94.1668	76.0054	88.5605	59.1679
104.4	94.0399	75.8251	88.3605	58.5281
104.5	93.9116	75.65	88.1603	57.8808
104.6	93.7858	75.4753	87.9548	57.2477
104.7	93.6563	75.2977	87.7492	56.5944
104.8	93.5261	75.121	87.5422	55.9496
104.9	93.3923	74.9437	87.327	55.3069
105	93.2524	74.7674	87.1203	54.6554
105.1	93.1098	74.5965	86.9075	54.0094
105.2	92.9657	74.4246	86.6905	53.3546
105.3	92.8217	74.2454	86.4719	52.697
105.4	92.6741	74.0662	86.249	52.0585
105.5	92.5281	73.8828	86.023	51.4095
105.6	92.3766	73.6985	85.7956	50.777
105.7	92.2242	73.5156	85.5687	50.1483
105.8	92.0727	73.3289	85.3386	49.5268
105.9	91.925	73.1431	85.1077	48.9239
106	91.7758	72.9503	84.8728	48.3102
106.1	91.6216	72.7616	84.6295	47.6874
106.2	91.4637	72.5678	84.3911	47.087
106.3	91.2994	72.3733	84.1587	46.498
106.4	91.1306	72.1781	83.9234	45.9044
106.5	90.9638	71.9802	83.6855	45.2921
106.6	90.7955	71.7782	83.443	44.6998
106.7	90.6262	71.5689	83.1951	44.1175
106.8	90.4597	71.3656	82.9484	43.5397
106.9	90.2904	71.1672	82.7021	42.973
107	90.1206	70.967	82.4549	42.4211
107.1	89.9485	70.7602	82.2028	41.8729
107.2	89.7769	70.5543	81.9494	41.3534
107.3	89.602	70.3505	81.6925	40.832
107.4	89.4303	70.1448	81.4303	40.3047
107.5	89.2523	69.9378	81.1681	39.7871
107.6	89.0663	69.7314	80.9011	39.2891
107.7	88.8801	69.5251	80.6387	38.7912
107.8	88.7024	69.3085	80.378	38.2933
107.9	88.5231	69.0865	80.1114	37.8015
108	88.3452	68.8618	79.8409	37.3224
108.1	88.1655	68.6369	79.5715	36.8436
108.2	87.9864	68.4174	79.2925	36.3685
108.3	87.8009	68.1991	79.0102	35.9198
108.4	87.6191	67.979	78.7298	35.4708
108.5	87.433	67.7597	78.4534	35.039
108.6	87.2525	67.546	78.1726	34.6059
108.7	87.0735	67.3295	77.892	34.171
108.8	86.8913	67.1032	77.606	33.7391
108.9	86.7057	66.8785	77.3185	33.3216
109	86.5209	66.6467	77.0245	32.9007
109.1	86.3357	66.4186	76.7323	32.49
109.2	86.1497	66.1921	76.4385	32.0864
109.3	85.9644	65.9696	76.1444	31.6799
109.4	85.7801	65.7484	75.8502	31.2685
109.5	85.5935	65.5272	75.5545	30.8688
109.6	85.4035	65.2984	75.2566	30.4715
109.7	85.2138	65.0647	74.9555	30.0836
109.8	85.0261	64.8358	74.6574	29.6893
109.9	84.8367	64.6085	74.3519	29.3194
110	84.6434	64.3764	74.0526	28.9517
110.1	84.4492	64.1452	73.7464	28.5933
110.2	84.2532	63.902	73.4392	28.2371
110.3	84.0537	63.6596	73.1297	27.88
110.4	83.8546	63.4242	72.8119	27.5208
110.5	83.6562	63.1853	72.4976	27.1557
110.6	83.4544	62.9438	72.1712	26.8022
110.7	83.2548	62.7085	71.8433	26.4477
110.8	83.0512	62.4724	71.5182	26.1019
110.9	82.8415	62.2309	71.1939	25.7604
111	82.6343	61.9812	70.8713	25.4206
111.1	82.4293	61.7285	70.5462	25.0806
111.2	82.2228	61.4794	70.2143	24.7481
111.3	82.0156	61.2187	69.8816	24.4255
111.4	81.804	60.9662	69.5402	24.0931
111.5	81.5894	60.7158	69.2013	23.7628
111.6	81.3729	60.4527	68.8666	23.4338
111.7	81.158	60.2003	68.5303	23.1118
111.8	80.9474	59.9485	68.1932	22.7834
111.9	80.7372	59.6927	67.8537	22.4592
112	80.5268	59.4345	67.5082	22.1409
112.1	80.3148	59.1781	67.1547	21.8315
112.2	80.1	58.9218	66.8032	21.5305
112.3	79.8857	58.6548	66.4409	21.2306
112.4	79.6702	58.3925	66.0839	20.9219
112.5	79.4531	58.1375	65.7234	20.6117
112.6	79.2347	57.8744	65.3578	20.3039
112.7	79.0131	57.6092	64.9934	19.9874
112.8	78.7918	57.3442	64.6257	19.6813
112.9	78.5645	57.0761	64.2512	19.3785
113	78.3352	56.8041	63.8773	19.0835
113.1	78.1069	56.528	63.4953	18.7887
113.2	77.8733	56.2391	63.1074	18.4892
113.3	77.641	55.9657	62.7185	18.1931
113.4	77.4019	55.6812	62.3169	17.8949
113.5	77.1639	55.4003	61.9234	17.5875
113.6	76.9218	55.11	61.5364	17.2783
113.7	76.6798	54.8248	61.1472	16.9808
113.8	76.437	54.5426	60.7576	16.6918
113.9	76.1899	54.2555	60.364	16.4006
114	75.9432	53.9721	59.9627	16.116
114.1	75.6963	53.6894	59.5627	15.8287
114.2	75.4514	53.3931	59.1647	15.547
114.3	75.2042	53.0938	58.7641	15.2662
114.4	74.9552	52.7936	58.3581	14.9851
114.5	74.7012	52.4864	57.9517	14.7166
114.6	74.4456	52.1792	57.5451	14.4408
114.7	74.1857	51.8764	57.1372	14.1628
114.8	73.9262	51.5679	56.7253	13.8961
114.9	73.6635	51.2615	56.3087	13.6308
115	73.4002	50.9514	55.8923	13.3684
115.1	73.1355	50.6411	55.4719	13.1009
115.2	72.8714	50.3202	55.0538	12.8463
115.3	72.6066	50.0149	54.6296	12.5976
115.4	72.3331	49.7018	54.2068	12.3371
115.5	72.0597	49.3713	53.7776	12.0774
115.6	71.7827	49.0333	53.341	11.8196
115.7	71.501	48.7011	52.9087	11.569
115.8	71.2136	48.3568	52.4721	11.33
115.9	70.9278	48.0249	52.0361	11.0889
116	70.6416	47.6852	51.6013	10.8482
116.1	70.3513	47.3425	51.1695	10.6024
116.2	70.0629	46.9929	50.7313	10.3637
116.3	69.7657	46.6449	50.2884	10.135
116.4	69.4684	46.2875	49.8452	9.90522
116.5	69.1669	45.9233	49.3926	9.68527
116.6	68.8612	45.5556	48.9474	9.47018
116.7	68.5533	45.1747	48.4951	9.25072
116.8	68.2436	44.7843	48.0393	9.02804
116.9	67.923	44.391	47.57	8.80843
117	67.6004	44.0055	47.1075	8.59703
117.1	67.2772	43.6181	46.6395	8.38543
117.2	66.9528	43.2452	46.177	8.18035
117.3	66.623	42.8583	45.7196	7.98475
117.4	66.2848	42.4549	45.2606	7.79657
117.5	65.9434	42.0568	44.7977	7.60441
117.6	65.6008	41.6445	44.3311	7.41816
117.7	65.2601	41.2043	43.8646	7.23049
117.8	64.9071	40.7511	43.3836	7.03341
117.9	64.5496	40.2943	42.9067	6.85603
118	64.1866	39.821	42.4318	6.67319
118.1	63.8243	39.3335	41.9548	6.49307
118.2	63.4619	38.8364	41.4779	6.32085
118.3	63.0883	38.3223	41.0059	6.1508
118.4	62.7064	37.763	40.5354	5.98864
118.5	62.3221	37.1731	40.0645	5.83308
118.6	61.9337	36.5335	39.5963	5.67387
118.7	61.5385	35.8715	39.1309	5.51992
118.8	61.1359	35.1421	38.6566	5.36149
118.9	60.7309	34.3565	38.1888	5.20111
119	60.3133	33.5307	37.7179	5.04066
119.1	59.8929	32.662	37.2521	4.88331
119.2	59.4717	31.7928	36.7819	4.7301
119.3	59.0457	30.9128	36.3079	4.57985
119.4	58.6031	30.0466	35.8202	4.42669
119.5	58.153	29.1827	35.341	4.26748
119.6	57.6996	28.2952	34.8664	4.11691
119.7	57.24	27.4417	34.3973	3.97445
119.8	56.772	26.6132	33.9202	3.82982
119.9	56.302	25.7942	33.4373	3.68709
120	55.8321	25.0103	32.9611	3.5484
120.1	55.3527	24.2309	32.4783	3.4098
120.2	54.875	23.4291	32.0015	3.27703
120.3	54.3765	22.6372	31.5195	3.13501
120.4	53.8655	21.8837	31.043	2.99884
120.5	53.3207	21.139	30.5647	2.87152
120.6	52.7614	20.3982	30.085	2.74545
120.7	52.2028	19.7098	29.5863	2.62306
120.8	51.6168	19.0377	29.0907	2.50652
120.9	51.0265	18.3937	28.5896	2.39253
121	50.4129	17.7833	28.0843	2.27957
121.1	49.7973	17.2133	27.5886	2.17385
121.2	49.1697	16.6668	27.088	2.07765
121.3	48.5333	16.1287	26.5699	1.97219
121.4	47.8908	15.5988	26.0451	1.8751
121.5	47.2516	15.0818	25.5321	1.78347
121.6	46.6097	14.5781	25.0125	1.69637
121.7	45.9599	14.0858	24.5011	1.61002
121.8	45.3165	13.6084	23.9824	1.52579
121.9	44.6456	13.1322	23.4546	1.44456
122	43.9826	12.6745	22.9198	1.36789
122.1	43.3135	12.2168	22.3721	1.29512
122.2	42.6496	11.7637	21.8313	1.21897
122.3	41.9769	11.3097	21.2939	1.15044
122.4	41.2992	10.8649	20.7613	1.08324
122.5	40.6196	10.4323	20.2376	1.01922
122.6	39.9414	9.99579	19.7207	0.952868
122.7	39.2689	9.57267	19.1908	0.893411
122.8	38.5816	9.14299	18.6649	0.83531
122.9	37.8899	8.72078	18.1412	0.782357
123	37.196	8.30129	17.6252	0.730563
123.1	36.5266	7.9017	17.0987	0.684151
123.2	35.8408	7.50596	16.5936	0.6434
123.3	35.1528	7.11858	16.0882	0.604283
123.4	34.4712	6.73443	15.5856	0.56247
123.5	33.7759	6.35014	15.0867	0.521604
123.6	33.0894	5.98622	14.592	0.481685
123.7	32.3981	5.62933	14.1109	0.446021
123.8	31.7129	5.2755	13.6386	0.410365
123.9	31.0327	4.93183	13.1764	0.374212
124	30.3581	4.59689	12.7115	0.338964
124.1	29.673	4.27658	12.245	0.310836
124.2	29.0004	3.97944	11.7802	0.286625
124.3	28.3094	3.68767	11.3285	0.263503
124.4	27.6235	3.42427	10.8808	0.243622
124.5	26.9403	3.16759	10.4292	0.225443
124.6	26.2703	2.93115	9.97178	0.21048
124.7	25.6148	2.70744	9.51994	0.194939
124.8	24.9758	2.49859	9.06691	0.180612
124.9	24.3583	2.2948	8.62633	0.169015
125	23.7725	2.0991	8.20897	0.15775
125.1	23.1962	1.91571	7.80368	0.146869
125.2	22.6416	1.74343	7.39551	0.137268
125.3	22.0988	1.57525	6.99398	0.12678
125.4	21.5744	1.42102	6.60904	0.116617
125.5	21.0675	1.28573	6.2324	0.103527
125.6	20.5744	1.15698	5.85623	0.0935852
125.7	20.0827	1.03491	5.48431	0.0851392
125.8	19.5928	0.922638	5.12269	0.076023
125.9	19.1176	0.827188	4.78485	0.067889
126	18.6533	0.74317	4.46046	0.0597923
126.1	18.2002	0.662287	4.15914	0.0522024
126.2	17.7536	0.597457	3.87267	0.0453629
126.3	17.3166	0.536894	3.59763	0.0392278
126.4	16.9002	0.485427	3.3399	0.033823
126.5	16.4805	0.442294	3.1017	0.0291332
126.6	16.0696	0.404989	2.86622	0.0241355
126.7	15.6655	0.370136	2.63624	0.0197595
126.8	15.2604	0.331878	2.42536	0.0157901
126.9	14.866	0.296496	2.21393	0.0130402
127	14.4667	0.262595	2.01635	0.0107095
127.1	14.0816	0.234419	1.83282	0.00842911
127.2	13.6995	0.208332	1.66337	0.00707997
127.3	13.3268	0.183797	1.51023	0.00577521
127.4	12.9452	0.161794	1.36414	0.00492585
127.5	12.5746	0.143694	1.2232	0.00446115
127.6	12.2115	0.126218	1.09169	0.00413079
127.7	11.8416	0.110356	0.966375	0.00380043
127.8	11.494	0.0964486	0.84695	0.00350407
127.9	11.1509	0.0846321	0.731817	0.00322925
128	10.8099	0.0729157	0.627872	0.00295443
128.1	10.4798	0.0602607	0.525078	0.00267961
128.2	10.1564	0.0495475	0.429849	0.00240479
128.3	9.84292	0.0410003	0.340158	0.00212997
128.4	9.54476	0.034216	0.253707	0.00185515
128.5	9.24556	0.0279167	0.183704	0.00164324
128.6	8.94915	0.0228502	0.133699	0.00143554
128.7	8.66005	0.0182682	0.098586	0.00122784
128.8	8.37451	0.0151504	0.0742907	0.00102015
128.9	8.09366	0.012655	0.0520555	0.000812453
129	7.82449	0.0103191	0.0352424	0.000604758
129.1	7.5531	0.00803193	0.0218219	0.000397062
129.2	7.29166	0.00715073	0.0124821	0.000239779
129.3	7.03115	0.00608673	0.00775868	0.000138972
129.4	6.78736	0.00500122	0.00357483	3.81648e-05
129.5	6.55906	0.00411509	0.00095242	0
129.6	6.33758	0.00345296	7.6008e-05
129.7	6.12747	0.00273427	0
129.8	5.92446	0.00174681
129.9	5.73034	0.000844794
130	5.53583	0.000572013
130.1	5.35102	0.000434646
130.2	5.171	0.000297278
130.3	4.99608	0.000159911
130.4	4.82749	2.25431e-05
130.5	4.66207	0
130.6	4.50541
130.7	4.35218
130.8	4.20388
130.9	4.05301
131	3.90913
131.1	3.76825
131.2	3.63038
131.3	3.49511
131.4	3.36589
131.5	3.23858
131.6	3.11943
131.7	3.00867
131.8	2.89643
131.9	2.78811
132	2.67976
132.1	2.57262
132.2	2.46961
132.3	2.3715
132.4	2.27592
132.5	2.18495
132.6	2.09515
132.7	2.01281
132.8	1.92978
132.9	1.85102
133	1.77272
133.1	1.69645
133.2	1.62171
133.3	1.54292
133.4	1.46973
133.5	1.39766
133.6	1.32556
133.7	1.25872
133.8	1.19321
133.9	1.13207
134	1.07301
134.1	1.01525
134.2	0.957644
134.3	0.902657
134.4	0.847395
134.5	0.794407
134.6	0.741146
134.7	0.693053
134.8	0.645536
134.9	0.597854
135	0.552204
135.1	0.508547
135.2	0.468344
135.3	0.430695
135.4	0.395298
135.5	0.363653
135.6	0.334415
135.7	0.307319
135.8	0.282912
135.9	0.260852
136	0.24098
136.1	0.222009
136.2	0.205641
136.3	0.189386
136.4	0.173596
136.5	0.160444
136.6	0.149581
136.7	0.138757
136.8	0.12784
136.9	0.117165
137	0.10819
137.1	0.0997474
137.2	0.0911855
137.3	0.0833132
137.4	0.0754925
137.5	0.068564
137.6	0.0625878
137.7	0.0572488
137.8	0.0518853
137.9	0.0465396
138	0.0419498
138.1	0.0373063
138.2	0.0328523
138.3	0.0280453
138.4	0.0237998
138.5	0.0203034
138.6	0.0167601
138.7	0.0146657
138.8	0.0125811
138.9	0.0108166
139	0.00900659
139.1	0.00748317
139.2	0.00638189
139.3	0.00561518
139.4	0.00490563
139.5	0.00401084
139.6	0.00293629
139.7	0.00154176
139.8	0.00132169
139.9	0.00113348
140	0.000945265
140.1	0

## Sheet: PTV_Fx2
	Patient 27	Patient 28	Patient 35
Volume	432.356	307.516	187.834
0.1	100	100	100
0.2	100	100	100
0.3	100	100	100
0.4	100	100	100
0.5	100	100	100
0.6	100	100	100
0.7	100	100	100
0.8	100	100	100
0.9	100	100	100
1	100	100	100
1.1	100	100	100
1.2	100	100	100
1.3	100	100	100
1.4	100	100	100
1.5	100	100	100
1.6	100	100	100
1.7	100	100	100
1.8	100	100	100
1.9	100	100	100
2	100	100	100
2.1	100	100	100
2.2	100	100	100
2.3	100	100	100
2.4	100	100	100
2.5	100	100	100
2.6	100	100	100
2.7	100	100	100
2.8	100	100	100
2.9	100	100	100
3	100	100	100
3.1	100	100	100
3.2	100	100	100
3.3	100	100	100
3.4	100	100	100
3.5	100	100	100
3.6	100	100	100
3.7	100	100	100
3.8	100	100	100
3.9	100	100	100
4	100	100	100
4.1	100	100	100
4.2	100	100	100
4.3	100	100	100
4.4	100	100	100
4.5	100	100	100
4.6	100	100	100
4.7	100	100	100
4.8	100	100	100
4.9	100	100	100
5	100	100	100
5.1	100	100	100
5.2	100	100	100
5.3	100	100	100
5.4	100	100	100
5.5	100	100	100
5.6	100	100	100
5.7	100	100	100
5.8	100	100	100
5.9	100	100	100
6	100	100	100
6.1	100	100	100
6.2	100	100	100
6.3	100	100	100
6.4	100	100	100
6.5	100	100	100
6.6	100	100	100
6.7	100	100	100
6.8	100	100	100
6.9	100	100	100
7	100	100	100
7.1	100	100	100
7.2	100	100	100
7.3	100	100	100
7.4	100	100	100
7.5	100	100	100
7.6	100	100	100
7.7	100	100	100
7.8	100	100	100
7.9	100	100	100
8	100	100	100
8.1	100	100	100
8.2	100	100	100
8.3	100	100	100
8.4	100	100	100
8.5	100	100	100
8.6	100	100	100
8.7	100	100	100
8.8	100	100	100
8.9	100	100	100
9	100	100	100
9.1	100	100	100
9.2	100	100	100
9.3	100	100	100
9.4	100	100	100
9.5	100	100	100
9.6	100	100	100
9.7	100	100	100
9.8	100	100	100
9.9	100	100	100
10	100	100	100
10.1	100	100	100
10.2	100	100	100
10.3	100	100	100
10.4	100	100	100
10.5	100	100	100
10.6	100	100	100
10.7	100	100	100
10.8	100	100	100
10.9	100	100	100
11	100	100	100
11.1	100	100	100
11.2	100	100	100
11.3	100	100	100
11.4	100	100	100
11.5	100	100	100
11.6	100	100	100
11.7	100	100	100
11.8	100	100	100
11.9	100	100	100
12	100	100	100
12.1	100	100	100
12.2	100	100	100
12.3	100	100	100
12.4	100	100	100
12.5	100	100	100
12.6	100	100	100
12.7	100	100	100
12.8	100	100	100
12.9	100	100	100
13	100	100	100
13.1	100	100	100
13.2	100	100	100
13.3	100	100	100
13.4	100	100	100
13.5	100	100	100
13.6	100	100	100
13.7	100	100	100
13.8	100	100	100
13.9	100	100	100
14	100	100	100
14.1	100	100	100
14.2	100	100	100
14.3	100	100	100
14.4	100	100	100
14.5	100	100	100
14.6	100	100	100
14.7	100	100	100
14.8	100	100	100
14.9	100	100	100
15	100	100	100
15.1	100	100	100
15.2	100	100	100
15.3	100	100	100
15.4	100	100	100
15.5	100	100	100
15.6	100	100	100
15.7	100	100	100
15.8	100	100	100
15.9	100	100	100
16	100	100	100
16.1	100	100	100
16.2	100	100	100
16.3	100	100	100
16.4	100	100	100
16.5	100	100	100
16.6	100	100	100
16.7	100	100	100
16.8	100	100	100
16.9	100	100	100
17	100	100	100
17.1	100	100	100
17.2	100	100	100
17.3	100	100	100
17.4	100	100	100
17.5	100	100	100
17.6	100	100	100
17.7	100	100	100
17.8	100	100	100
17.9	100	100	100
18	100	100	100
18.1	100	100	100
18.2	100	100	100
18.3	100	100	100
18.4	100	100	100
18.5	100	100	100
18.6	100	100	100
18.7	100	100	100
18.8	100	100	100
18.9	100	100	100
19	100	100	100
19.1	100	100	100
19.2	100	100	100
19.3	100	100	100
19.4	100	100	100
19.5	100	100	100
19.6	100	100	100
19.7	100	100	100
19.8	100	100	100
19.9	100	100	100
20	100	100	100
20.1	100	100	100
20.2	100	100	100
20.3	100	100	100
20.4	100	100	100
20.5	100	100	100
20.6	100	100	100
20.7	100	100	100
20.8	100	100	100
20.9	100	100	100
21	100	100	100
21.1	100	100	100
21.2	100	100	100
21.3	100	100	100
21.4	100	100	100
21.5	100	100	100
21.6	100	100	100
21.7	100	100	100
21.8	100	100	100
21.9	100	100	100
22	100	100	100
22.1	100	100	100
22.2	100	100	100
22.3	100	100	100
22.4	100	100	100
22.5	100	100	100
22.6	100	100	100
22.7	100	100	100
22.8	100	100	100
22.9	100	100	100
23	100	100	100
23.1	100	100	100
23.2	100	100	100
23.3	100	100	100
23.4	100	100	100
23.5	100	100	100
23.6	100	100	100
23.7	100	100	100
23.8	100	100	100
23.9	100	100	100
24	100	100	100
24.1	100	100	100
24.2	100	100	100
24.3	100	100	100
24.4	100	100	100
24.5	100	100	100
24.6	100	100	100
24.7	100	100	100
24.8	100	100	100
24.9	100	100	100
25	100	100	100
25.1	100	100	100
25.2	100	100	100
25.3	100	100	100
25.4	100	100	100
25.5	100	100	100
25.6	100	100	100
25.7	100	100	100
25.8	100	100	100
25.9	100	100	100
26	100	100	100
26.1	100	100	100
26.2	100	100	100
26.3	100	100	100
26.4	100	100	100
26.5	100	100	100
26.6	100	100	100
26.7	100	100	100
26.8	100	100	100
26.9	100	100	100
27	100	100	100
27.1	100	100	100
27.2	100	100	100
27.3	100	100	100
27.4	100	100	100
27.5	100	100	100
27.6	100	100	100
27.7	100	100	100
27.8	100	100	100
27.9	100	100	100
28	100	100	100
28.1	100	100	100
28.2	100	100	100
28.3	100	100	100
28.4	100	100	100
28.5	100	100	100
28.6	100	100	100
28.7	100	100	100
28.8	100	100	100
28.9	100	100	100
29	100	100	100
29.1	100	100	100
29.2	100	100	100
29.3	100	100	100
29.4	100	100	100
29.5	100	100	100
29.6	100	100	100
29.7	100	100	100
29.8	100	100	100
29.9	100	100	100
30	100	100	100
30.1	100	100	100
30.2	100	100	100
30.3	100	100	100
30.4	100	100	100
30.5	100	100	100
30.6	100	100	100
30.7	100	100	100
30.8	100	100	100
30.9	100	100	100
31	100	100	100
31.1	100	100	100
31.2	100	100	100
31.3	100	100	100
31.4	100	100	100
31.5	100	100	100
31.6	100	100	100
31.7	100	100	100
31.8	100	100	100
31.9	100	100	100
32	100	100	100
32.1	100	100	100
32.2	100	100	100
32.3	100	100	100
32.4	100	100	100
32.5	100	100	100
32.6	100	100	100
32.7	100	100	100
32.8	100	100	100
32.9	100	100	100
33	100	100	100
33.1	100	100	100
33.2	100	100	100
33.3	100	100	100
33.4	100	100	100
33.5	100	100	100
33.6	100	100	100
33.7	100	100	100
33.8	100	100	100
33.9	100	100	100
34	100	100	100
34.1	100	100	100
34.2	100	100	100
34.3	100	100	100
34.4	100	100	100
34.5	100	100	100
34.6	100	100	100
34.7	100	100	100
34.8	100	100	100
34.9	100	100	100
35	100	100	100
35.1	100	100	100
35.2	100	100	100
35.3	100	100	100
35.4	100	100	100
35.5	100	100	100
35.6	100	100	100
35.7	100	100	100
35.8	100	100	100
35.9	100	100	100
36	100	100	100
36.1	100	100	100
36.2	100	100	100
36.3	100	100	100
36.4	100	100	100
36.5	100	100	100
36.6	100	100	100
36.7	100	100	100
36.8	100	100	100
36.9	100	100	100
37	100	100	100
37.1	100	100	100
37.2	100	100	100
37.3	100	100	100
37.4	100	100	100
37.5	100	100	100
37.6	100	100	100
37.7	100	100	100
37.8	100	100	100
37.9	100	100	100
38	100	100	100
38.1	100	100	100
38.2	100	100	100
38.3	100	100	100
38.4	100	100	100
38.5	100	100	100
38.6	100	100	100
38.7	100	100	100
38.8	100	100	100
38.9	100	100	100
39	100	100	100
39.1	100	100	100
39.2	100	100	100
39.3	100	100	100
39.4	100	100	100
39.5	100	100	100
39.6	100	100	100
39.7	100	100	100
39.8	100	100	100
39.9	100	100	100
40	100	100	100
40.1	100	100	100
40.2	100	100	100
40.3	100	100	100
40.4	100	100	100
40.5	100	100	100
40.6	100	100	100
40.7	100	100	100
40.8	100	100	100
40.9	100	100	100
41	100	100	100
41.1	100	100	100
41.2	100	100	100
41.3	100	100	100
41.4	100	100	100
41.5	100	100	100
41.6	100	100	100
41.7	100	100	100
41.8	100	100	100
41.9	100	100	100
42	100	100	100
42.1	100	100	100
42.2	100	100	100
42.3	100	100	100
42.4	100	100	100
42.5	100	100	100
42.6	100	100	100
42.7	100	100	100
42.8	100	100	100
42.9	100	100	100
43	100	100	100
43.1	100	100	100
43.2	100	100	100
43.3	100	100	100
43.4	100	100	100
43.5	100	100	100
43.6	100	100	100
43.7	100	100	100
43.8	100	100	100
43.9	100	100	100
44	100	100	100
44.1	100	100	100
44.2	100	100	100
44.3	100	100	100
44.4	100	100	100
44.5	100	100	100
44.6	100	100	100
44.7	100	100	100
44.8	100	100	100
44.9	100	100	100
45	100	100	100
45.1	100	100	100
45.2	100	100	100
45.3	100	100	100
45.4	100	100	100
45.5	100	100	100
45.6	100	100	100
45.7	100	100	100
45.8	100	100	100
45.9	100	100	100
46	100	100	100
46.1	100	100	99.9998
46.2	100	100	99.9997
46.3	100	100	99.9993
46.4	100	100	99.9988
46.5	100	100	99.9983
46.6	100	100	99.9978
46.7	100	100	99.9973
46.8	100	100	99.9966
46.9	100	100	99.9958
47	100	100	99.9949
47.1	100	100	99.9936
47.2	100	100	99.9923
47.3	100	100	99.9912
47.4	100	100	99.9905
47.5	100	100	99.9902
47.6	100	100	99.9897
47.7	100	100	99.9893
47.8	100	100	99.9887
47.9	100	100	99.9877
48	100	100	99.9866
48.1	100	100	99.9856
48.2	100	100	99.9844
48.3	100	100	99.9831
48.4	100	100	99.9814
48.5	100	100	99.9793
48.6	100	100	99.9774
48.7	100	100	99.9759
48.8	100	100	99.9737
48.9	100	100	99.9724
49	100	100	99.9701
49.1	100	100	99.9684
49.2	100	100	99.9666
49.3	100	100	99.9648
49.4	100	100	99.9626
49.5	100	100	99.9606
49.6	100	100	99.9588
49.7	100	100	99.9566
49.8	100	100	99.9545
49.9	100	100	99.9527
50	100	100	99.9512
50.1	100	100	99.9496
50.2	100	100	99.9472
50.3	100	100	99.9452
50.4	100	100	99.9429
50.5	100	100	99.9409
50.6	100	100	99.9389
50.7	100	100	99.9377
50.8	100	100	99.9364
50.9	100	100	99.9351
51	100	100	99.9337
51.1	100	100	99.9309
51.2	100	100	99.9279
51.3	100	100	99.9234
51.4	100	100	99.92
51.5	100	100	99.9172
51.6	100	100	99.9152
51.7	100	100	99.9129
51.8	100	100	99.9103
51.9	100	100	99.9075
52	100	100	99.9047
52.1	100	100	99.9009
52.2	100	100	99.898
52.3	100	100	99.8963
52.4	100	100	99.8942
52.5	100	100	99.8922
52.6	100	100	99.8897
52.7	100	100	99.887
52.8	100	100	99.8847
52.9	100	100	99.882
53	100	100	99.8782
53.1	100	100	99.8735
53.2	100	100	99.8709
53.3	100	100	99.868
53.4	100	100	99.8646
53.5	100	100	99.862
53.6	100	100	99.8594
53.7	100	100	99.8565
53.8	100	100	99.8544
53.9	100	100	99.8524
54	100	100	99.8505
54.1	100	100	99.8482
54.2	100	100	99.8463
54.3	100	100	99.8441
54.4	100	100	99.8414
54.5	100	100	99.8391
54.6	100	100	99.8368
54.7	100	100	99.8343
54.8	100	100	99.8319
54.9	100	100	99.8297
55	100	100	99.8272
55.1	100	100	99.8248
55.2	100	100	99.8223
55.3	100	100	99.8191
55.4	100	100	99.8141
55.5	100	100	99.8112
55.6	100	100	99.8075
55.7	100	100	99.8042
55.8	100	100	99.8019
55.9	100	100	99.7996
56	100	100	99.7969
56.1	100	100	99.7949
56.2	100	100	99.7927
56.3	100	100	99.7902
56.4	100	100	99.7877
56.5	100	100	99.7851
56.6	100	100	99.7815
56.7	100	100	99.7785
56.8	100	100	99.776
56.9	100	100	99.7736
57	100	100	99.7713
57.1	100	100	99.7694
57.2	100	100	99.7674
57.3	100	100	99.7645
57.4	100	100	99.7619
57.5	100	100	99.7595
57.6	100	100	99.756
57.7	100	100	99.7531
57.8	100	100	99.7503
57.9	100	100	99.7468
58	100	100	99.7427
58.1	100	100	99.7386
58.2	99.9999	100	99.7343
58.3	99.9999	100	99.7311
58.4	99.9998	100	99.7281
58.5	99.9997	100	99.7255
58.6	99.9996	100	99.7231
58.7	99.9995	100	99.721
58.8	99.9994	100	99.719
58.9	99.9993	100	99.715
59	99.9993	100	99.712
59.1	99.9988	100	99.7091
59.2	99.9987	100	99.7065
59.3	99.9982	100	99.704
59.4	99.9977	100	99.7009
59.5	99.9975	100	99.6973
59.6	99.9971	100	99.6949
59.7	99.9968	100	99.6917
59.8	99.9966	100	99.6894
59.9	99.9964	100	99.6873
60	99.9962	100	99.6849
60.1	99.9959	100	99.6825
60.2	99.9955	100	99.6804
60.3	99.9952	100	99.6782
60.4	99.9949	100	99.6759
60.5	99.9945	100	99.6733
60.6	99.9939	100	99.6707
60.7	99.9933	100	99.6685
60.8	99.9927	100	99.6664
60.9	99.9922	100	99.6642
61	99.9917	100	99.662
61.1	99.9912	100	99.6596
61.2	99.9908	100	99.6568
61.3	99.9903	100	99.6539
61.4	99.9895	100	99.6506
61.5	99.989	100	99.6484
61.6	99.9885	100	99.645
61.7	99.988	100	99.6414
61.8	99.9875	100	99.6375
61.9	99.9869	100	99.6344
62	99.9863	100	99.6306
62.1	99.9857	100	99.627
62.2	99.9851	100	99.6234
62.3	99.9844	100	99.6198
62.4	99.9837	100	99.6158
62.5	99.9828	100	99.6121
62.6	99.982	100	99.6087
62.7	99.9811	100	99.6049
62.8	99.9802	100	99.602
62.9	99.9793	100	99.5993
63	99.9784	100	99.5966
63.1	99.9776	100	99.5938
63.2	99.9768	100	99.5912
63.3	99.9756	100	99.588
63.4	99.9746	100	99.5845
63.5	99.9736	100	99.5814
63.6	99.9722	100	99.578
63.7	99.971	100	99.5749
63.8	99.9699	100	99.5716
63.9	99.9688	100	99.5689
64	99.9677	100	99.5666
64.1	99.9665	100	99.5641
64.2	99.9653	100	99.5616
64.3	99.9638	100	99.5589
64.4	99.9627	100	99.5557
64.5	99.9615	100	99.5519
64.6	99.9604	100	99.5486
64.7	99.9592	100	99.5447
64.8	99.958	100	99.541
64.9	99.9566	100	99.5375
65	99.955	100	99.5341
65.1	99.9535	100	99.5307
65.2	99.9521	100	99.5278
65.3	99.9506	100	99.5248
65.4	99.949	100	99.5211
65.5	99.9474	100	99.5168
65.6	99.9459	100	99.5137
65.7	99.9444	100	99.5104
65.8	99.9429	100	99.5066
65.9	99.9413	100	99.5027
66	99.9397	100	99.4984
66.1	99.938	100	99.4938
66.2	99.9361	100	99.4894
66.3	99.9341	100	99.4857
66.4	99.9321	100	99.4805
66.5	99.9302	100	99.4761
66.6	99.9283	100	99.4719
66.7	99.9263	100	99.4675
66.8	99.9243	100	99.4632
66.9	99.9223	100	99.4583
67	99.9203	100	99.4526
67.1	99.9184	100	99.4464
67.2	99.9165	100	99.4416
67.3	99.9146	100	99.4372
67.4	99.9125	100	99.432
67.5	99.9104	100	99.4275
67.6	99.9083	100	99.4234
67.7	99.9062	100	99.4193
67.8	99.9041	100	99.4152
67.9	99.902	100	99.4109
68	99.9	100	99.4068
68.1	99.8979	100	99.4026
68.2	99.8957	100	99.3973
68.3	99.8936	100	99.3923
68.4	99.8914	100	99.3866
68.5	99.8891	100	99.3823
68.6	99.8868	100	99.3787
68.7	99.8843	100	99.3751
68.8	99.8817	100	99.3713
68.9	99.8788	100	99.3677
69	99.8757	100	99.364
69.1	99.873	100	99.359
69.2	99.8703	100	99.3555
69.3	99.8674	100	99.3517
69.4	99.8646	100	99.3477
69.5	99.8615	100	99.3436
69.6	99.8586	100	99.3394
69.7	99.8559	100	99.3353
69.8	99.8531	100	99.3313
69.9	99.8503	100	99.3272
70	99.8474	100	99.3227
70.1	99.8445	100	99.3179
70.2	99.8416	100	99.3134
70.3	99.8383	100	99.3087
70.4	99.8353	100	99.3039
70.5	99.8323	100	99.2979
70.6	99.8292	100	99.2924
70.7	99.8261	100	99.2873
70.8	99.8229	100	99.282
70.9	99.8196	100	99.2765
71	99.8163	100	99.2717
71.1	99.8129	100	99.267
71.2	99.8095	100	99.2612
71.3	99.8058	100	99.2565
71.4	99.8022	100	99.2524
71.5	99.7986	100	99.2481
71.6	99.7951	100	99.2426
71.7	99.7916	100	99.2378
71.8	99.7876	100	99.2326
71.9	99.7839	100	99.2261
72	99.7801	100	99.2202
72.1	99.7762	100	99.2144
72.2	99.7721	100	99.2091
72.3	99.7678	100	99.2037
72.4	99.7634	100	99.199
72.5	99.759	100	99.1948
72.6	99.7544	100	99.1903
72.7	99.7499	100	99.1853
72.8	99.7452	100	99.1791
72.9	99.7404	100	99.1739
73	99.7355	100	99.1692
73.1	99.7303	100	99.1647
73.2	99.7255	100	99.1606
73.3	99.7205	100	99.1564
73.4	99.7155	100	99.1518
73.5	99.7106	100	99.1462
73.6	99.7056	100	99.1415
73.7	99.7006	100	99.137
73.8	99.6956	100	99.1327
73.9	99.6904	100	99.1285
74	99.6854	100	99.1242
74.1	99.6803	100	99.1195
74.2	99.6753	100	99.1145
74.3	99.6703	100	99.1081
74.4	99.6651	100	99.1028
74.5	99.6596	100	99.0968
74.6	99.6537	100	99.092
74.7	99.6475	100	99.0869
74.8	99.6409	100	99.0817
74.9	99.634	100	99.0767
75	99.6269	100	99.0715
75.1	99.6194	100	99.0665
75.2	99.6122	100	99.0614
75.3	99.605	100	99.0558
75.4	99.5983	100	99.05
75.5	99.5916	100	99.0445
75.6	99.5847	100	99.0386
75.7	99.5775	100	99.0322
75.8	99.5698	100	99.0255
75.9	99.5622	100	99.0195
76	99.5543	100	99.0136
76.1	99.5466	100	99.0077
76.2	99.5391	100	99.0014
76.3	99.5317	100	98.9961
76.4	99.5241	100	98.9895
76.5	99.5164	100	98.9841
76.6	99.5083	100	98.979
76.7	99.4988	100	98.9733
76.8	99.488	100	98.9675
76.9	99.4783	100	98.9597
77	99.4689	100	98.952
77.1	99.4587	100	98.9448
77.2	99.4503	100	98.9384
77.3	99.4419	100	98.932
77.4	99.4329	100	98.9256
77.5	99.4227	100	98.9198
77.6	99.4128	100	98.9144
77.7	99.4026	100	98.9089
77.8	99.3919	100	98.9027
77.9	99.3809	100	98.8972
78	99.3692	100	98.8917
78.1	99.3576	100	98.886
78.2	99.3455	100	98.8803
78.3	99.3331	100	98.8744
78.4	99.3217	100	98.8683
78.5	99.3098	100	98.8613
78.6	99.2977	100	98.8544
78.7	99.2851	100	98.8477
78.8	99.2733	100	98.8413
78.9	99.261	100	98.8347
79	99.2488	100	98.8283
79.1	99.2364	100	98.822
79.2	99.2243	100	98.8144
79.3	99.2111	100	98.8075
79.4	99.1971	100	98.7991
79.5	99.1827	100	98.7921
79.6	99.1694	100	98.7856
79.7	99.1541	100	98.7785
79.8	99.1394	100	98.7729
79.9	99.1248	100	98.7674
80	99.1089	100	98.7618
80.1	99.0936	100	98.7557
80.2	99.0793	100	98.7499
80.3	99.0645	100	98.7435
80.4	99.049	100	98.7368
80.5	99.0334	100	98.7306
80.6	99.0176	100	98.7242
80.7	99.0019	100	98.7177
80.8	98.9862	100	98.7107
80.9	98.9693	100	98.7034
81	98.9523	100	98.6955
81.1	98.9342	100	98.6881
81.2	98.9175	100	98.6815
81.3	98.9005	100	98.6751
81.4	98.8813	100	98.6684
81.5	98.8621	100	98.661
81.6	98.8445	100	98.6541
81.7	98.8269	100	98.6476
81.8	98.8098	100	98.6409
81.9	98.7915	100	98.6341
82	98.7726	100	98.627
82.1	98.7527	100	98.62
82.2	98.732	100	98.6123
82.3	98.7112	99.9999	98.605
82.4	98.6913	99.9999	98.5974
82.5	98.6732	99.9999	98.5888
82.6	98.6551	99.9999	98.5817
82.7	98.6365	99.9999	98.5751
82.8	98.6189	99.9999	98.5674
82.9	98.6001	99.9999	98.559
83	98.5804	99.9999	98.5522
83.1	98.5621	99.9999	98.5449
83.2	98.5431	99.9999	98.537
83.3	98.523	99.9999	98.5292
83.4	98.5031	99.9999	98.5211
83.5	98.4825	99.9999	98.5125
83.6	98.4612	99.9999	98.503
83.7	98.441	99.9999	98.4949
83.8	98.4212	99.9999	98.4864
83.9	98.4006	99.9999	98.4793
84	98.3796	99.9998	98.4715
84.1	98.3579	99.9998	98.4644
84.2	98.3359	99.9998	98.4566
84.3	98.3134	99.9998	98.4493
84.4	98.2926	99.9997	98.4411
84.5	98.272	99.9997	98.4334
84.6	98.2512	99.9997	98.426
84.7	98.2311	99.9997	98.4189
84.8	98.2099	99.9996	98.4119
84.9	98.1892	99.9996	98.4045
85	98.1696	99.9996	98.3967
85.1	98.149	99.9995	98.39
85.2	98.1281	99.9995	98.3833
85.3	98.1079	99.9995	98.3764
85.4	98.0873	99.9994	98.3692
85.5	98.0672	99.9994	98.3619
85.6	98.0451	99.9994	98.3536
85.7	98.0228	99.9993	98.345
85.8	98.0002	99.9993	98.3361
85.9	97.9779	99.9992	98.3275
86	97.9563	99.9992	98.3182
86.1	97.9357	99.9992	98.3089
86.2	97.9136	99.9991	98.3003
86.3	97.8925	99.9991	98.2925
86.4	97.87	99.999	98.2844
86.5	97.8476	99.999	98.2759
86.6	97.8264	99.9989	98.2671
86.7	97.805	99.9989	98.2575
86.8	97.7839	99.9988	98.248
86.9	97.7622	99.9987	98.2389
87	97.7406	99.9987	98.2296
87.1	97.7201	99.9986	98.2199
87.2	97.6992	99.9985	98.2107
87.3	97.6777	99.9985	98.201
87.4	97.6568	99.9984	98.1916
87.5	97.6362	99.9983	98.1823
87.6	97.6149	99.9983	98.1734
87.7	97.5933	99.9982	98.1644
87.8	97.5707	99.9981	98.1553
87.9	97.5474	99.998	98.1468
88	97.5256	99.9979	98.1381
88.1	97.5042	99.9978	98.128
88.2	97.4818	99.9977	98.1193
88.3	97.4588	99.9976	98.11
88.4	97.4354	99.9975	98.1004
88.5	97.4119	99.9974	98.0913
88.6	97.3885	99.9973	98.0826
88.7	97.3657	99.9972	98.0733
88.8	97.3426	99.9971	98.0636
88.9	97.3202	99.997	98.054
89	97.2975	99.9969	98.0436
89.1	97.2745	99.9968	98.0342
89.2	97.2519	99.9967	98.0238
89.3	97.2287	99.9965	98.0139
89.4	97.2054	99.9964	98.0021
89.5	97.183	99.9963	97.9915
89.6	97.1617	99.9962	97.9806
89.7	97.1397	99.9961	97.9698
89.8	97.1175	99.9959	97.9585
89.9	97.0939	99.9958	97.9492
90	97.0695	99.9957	97.9396
90.1	97.0455	99.9956	97.9292
90.2	97.0207	99.9954	97.9189
90.3	96.997	99.9953	97.9089
90.4	96.9742	99.9951	97.8979
90.5	96.9521	99.995	97.8868
90.6	96.9292	99.9948	97.8765
90.7	96.9056	99.9947	97.8659
90.8	96.88	99.9945	97.8551
90.9	96.8546	99.9944	97.8438
91	96.829	99.9942	97.8328
91.1	96.8009	99.994	97.8221
91.2	96.7749	99.9938	97.8118
91.3	96.7497	99.9936	97.8009
91.4	96.7236	99.9933	97.7878
91.5	96.6992	99.9931	97.7751
91.6	96.6747	99.9929	97.7637
91.7	96.6504	99.9926	97.752
91.8	96.6265	99.9924	97.7402
91.9	96.6015	99.9921	97.7285
92	96.575	99.9919	97.7173
92.1	96.5485	99.9916	97.7058
92.2	96.5221	99.9914	97.6938
92.3	96.496	99.9911	97.6812
92.4	96.4692	99.9909	97.6692
92.5	96.4425	99.9906	97.6562
92.6	96.4146	99.9903	97.6438
92.7	96.3873	99.99	97.6314
92.8	96.3608	99.9897	97.6183
92.9	96.3334	99.9894	97.6058
93	96.3049	99.9891	97.5937
93.1	96.2767	99.9888	97.5815
93.2	96.2478	99.9884	97.5686
93.3	96.218	99.9881	97.5557
93.4	96.1901	99.9877	97.5434
93.5	96.1595	99.9874	97.5311
93.6	96.1287	99.987	97.5188
93.7	96.096	99.9866	97.5064
93.8	96.0638	99.9863	97.4935
93.9	96.0302	99.9859	97.4801
94	95.9967	99.9855	97.4668
94.1	95.9624	99.9852	97.4527
94.2	95.9286	99.9848	97.4371
94.3	95.8946	99.9844	97.4206
94.4	95.8599	99.984	97.4052
94.5	95.8259	99.9836	97.3911
94.6	95.7903	99.9832	97.3766
94.7	95.7531	99.9828	97.3614
94.8	95.7152	99.9824	97.3455
94.9	95.6778	99.982	97.3306
95	95.6412	99.9816	97.3141
95.1	95.6048	99.9811	97.2989
95.2	95.5651	99.9807	97.2831
95.3	95.5257	99.9802	97.2669
95.4	95.4867	99.9798	97.2505
95.5	95.4449	99.9793	97.2331
95.6	95.4028	99.9789	97.2162
95.7	95.3574	99.9784	97.1993
95.8	95.3143	99.9779	97.1827
95.9	95.2712	99.9773	97.1646
96	95.2269	99.9768	97.1449
96.1	95.1798	99.9763	97.122
96.2	95.1322	99.9757	97.1017
96.3	95.0788	99.9751	97.0814
96.4	95.0221	99.9745	97.0603
96.5	94.9661	99.9739	97.0364
96.6	94.9106	99.9733	97.0116
96.7	94.8533	99.9727	96.987
96.8	94.7938	99.972	96.9626
96.9	94.7321	99.9714	96.9363
97	94.6706	99.9708	96.9108
97.1	94.6094	99.9702	96.8825
97.2	94.5469	99.9695	96.851
97.3	94.4819	99.9689	96.8173
97.4	94.4156	99.9682	96.7852
97.5	94.3465	99.9676	96.751
97.6	94.2748	99.9669	96.7167
97.7	94.2024	99.9662	96.6783
97.8	94.1292	99.9654	96.6387
97.9	94.0564	99.9647	96.5954
98	93.9832	99.9639	96.5447
98.1	93.9074	99.9631	96.4899
98.2	93.8273	99.9622	96.4343
98.3	93.7456	99.9614	96.3774
98.4	93.6633	99.9606	96.3182
98.5	93.5803	99.9597	96.2548
98.6	93.4972	99.9589	96.1856
98.7	93.4123	99.958	96.1114
98.8	93.3242	99.9571	96.0359
98.9	93.2321	99.9561	95.956
99	93.1416	99.9551	95.8745
99.1	93.0473	99.9541	95.791
99.2	92.9521	99.9531	95.7011
99.3	92.8519	99.952	95.6057
99.4	92.7508	99.9508	95.5019
99.5	92.6467	99.9495	95.3882
99.6	92.5434	99.9481	95.2667
99.7	92.4346	99.9466	95.1438
99.8	92.3233	99.9449	95.0198
99.9	92.2116	99.9431	94.8937
100	92.0954	99.9409	94.7596
100.1	91.9801	99.9371	94.6173
100.2	91.8653	99.9343	94.468
100.3	91.7479	99.9313	94.3165
100.4	91.6263	99.9275	94.1591
100.5	91.5034	99.9244	93.9935
100.6	91.3823	99.9208	93.8272
100.7	91.2605	99.9167	93.6539
100.8	91.1335	99.9123	93.4809
100.9	91.0063	99.9066	93.306
101	90.8796	99.899	93.1272
101.1	90.748	99.8907	92.9402
101.2	90.6179	99.8807	92.7524
101.3	90.4857	99.871	92.555
101.4	90.348	99.8604	92.3568
101.5	90.2066	99.8477	92.1521
101.6	90.0626	99.8344	91.9374
101.7	89.9216	99.8186	91.7219
101.8	89.7818	99.7999	91.501
101.9	89.6398	99.7797	91.279
102	89.4903	99.7577	91.0571
102.1	89.3413	99.7346	90.8326
102.2	89.1871	99.7079	90.5964
102.3	89.0341	99.6783	90.3553
102.4	88.8815	99.6458	90.1156
102.5	88.7261	99.6108	89.8632
102.6	88.5713	99.5684	89.6065
102.7	88.4074	99.5221	89.3512
102.8	88.2433	99.47	89.0931
102.9	88.0801	99.4152	88.8224
103	87.9146	99.3551	88.562
103.1	87.7436	99.2899	88.2881
103.2	87.5759	99.2158	88.0047
103.3	87.4026	99.1342	87.7233
103.4	87.2279	99.0418	87.4352
103.5	87.0518	98.9463	87.1438
103.6	86.8741	98.844	86.8546
103.7	86.6985	98.7372	86.564
103.8	86.5198	98.6242	86.2647
103.9	86.3338	98.5041	85.9679
104	86.1501	98.3755	85.6634
104.1	85.967	98.2387	85.3531
104.2	85.7777	98.089	85.0397
104.3	85.5883	97.9275	84.7224
104.4	85.4005	97.7526	84.4038
104.5	85.2087	97.5663	84.0815
104.6	85.0107	97.3683	83.7535
104.7	84.8076	97.1591	83.4189
104.8	84.605	96.9365	83.0826
104.9	84.4048	96.7059	82.7512
105	84.1965	96.4676	82.4163
105.1	83.9877	96.2178	82.0872
105.2	83.7784	95.9578	81.7506
105.3	83.5656	95.6829	81.4049
105.4	83.3499	95.4003	81.0532
105.5	83.1339	95.1099	80.7058
105.6	82.9173	94.8058	80.351
105.7	82.6954	94.4904	79.9916
105.8	82.4742	94.1657	79.6236
105.9	82.2511	93.8356	79.2559
106	82.0163	93.5169	78.8768
106.1	81.7824	93.188	78.5144
106.2	81.55	92.8505	78.1467
106.3	81.3136	92.508	77.767
106.4	81.074	92.1627	77.3845
106.5	80.8369	91.8109	77.0016
106.6	80.594	91.4517	76.6202
106.7	80.3527	91.0854	76.2274
106.8	80.104	90.7226	75.8176
106.9	79.8518	90.3465	75.4053
107	79.6009	89.9699	75.0051
107.1	79.3477	89.593	74.6001
107.2	79.093	89.2111	74.1842
107.3	78.8385	88.8273	73.7517
107.4	78.5767	88.4364	73.3218
107.5	78.3184	88.0399	72.88
107.6	78.0587	87.6451	72.4411
107.7	77.7932	87.2465	71.9844
107.8	77.5253	86.8493	71.54
107.9	77.2573	86.4595	71.0782
108	76.9913	86.065	70.6255
108.1	76.7211	85.6733	70.1605
108.2	76.4492	85.2847	69.682
108.3	76.1716	84.8964	69.1974
108.4	75.8827	84.511	68.7019
108.5	75.5898	84.1294	68.201
108.6	75.3012	83.7467	67.6947
108.7	75.018	83.3602	67.173
108.8	74.7298	82.9752	66.6295
108.9	74.4347	82.5903	66.0512
109	74.1449	82.2113	65.484
109.1	73.8559	81.8376	64.9097
109.2	73.5708	81.4591	64.3182
109.3	73.2835	81.0875	63.7087
109.4	72.9946	80.7118	63.1071
109.5	72.7003	80.3386	62.4948
109.6	72.3928	79.9617	61.8667
109.7	72.0933	79.5896	61.2202
109.8	71.7955	79.2312	60.5665
109.9	71.4919	78.8738	59.8935
110	71.1832	78.5109	59.2114
110.1	70.876	78.1432	58.5366
110.2	70.5648	77.788	57.8561
110.3	70.2486	77.4371	57.1814
110.4	69.935	77.0814	56.5006
110.5	69.621	76.7265	55.8029
110.6	69.303	76.3773	55.0999
110.7	68.977	76.0241	54.4052
110.8	68.6629	75.6761	53.7037
110.9	68.3506	75.3356	53.0106
111	68.0247	74.9988	52.3231
111.1	67.6992	74.6626	51.6241
111.2	67.3763	74.3275	50.9243
111.3	67.0511	73.9911	50.2371
111.4	66.7209	73.6541	49.5409
111.5	66.3918	73.3179	48.843
111.6	66.0571	72.9797	48.1468
111.7	65.7278	72.6497	47.4484
111.8	65.4013	72.3238	46.7663
111.9	65.0673	71.9891	46.0879
112	64.7335	71.6613	45.4017
112.1	64.4025	71.337	44.7003
112.2	64.0649	71.0133	44.0145
112.3	63.7303	70.6853	43.3358
112.4	63.3778	70.3502	42.6507
112.5	63.0296	70.0202	41.9551
112.6	62.682	69.6934	41.2646
112.7	62.3194	69.3706	40.5808
112.8	61.9658	69.0533	39.9143
112.9	61.6154	68.7331	39.226
113	61.2612	68.4081	38.527
113.1	60.9021	68.0784	37.8412
113.2	60.5449	67.7482	37.1786
113.3	60.1829	67.4187	36.5211
113.4	59.8173	67.0856	35.8748
113.5	59.442	66.7517	35.2263
113.6	59.0592	66.4266	34.5789
113.7	58.6751	66.0976	33.9475
113.8	58.2937	65.7654	33.3181
113.9	57.9069	65.4321	32.7049
114	57.5216	65.1001	32.0977
114.1	57.1269	64.7615	31.496
114.2	56.732	64.4255	30.894
114.3	56.3334	64.0914	30.3043
114.4	55.9442	63.7572	29.7339
114.5	55.5426	63.4176	29.171
114.6	55.1392	63.0718	28.6118
114.7	54.7372	62.7234	28.0584
114.8	54.3303	62.3652	27.4994
114.9	53.9172	62.0101	26.9493
115	53.5046	61.6477	26.4129
115.1	53.1	61.2819	25.8861
115.2	52.7025	60.9181	25.3744
115.3	52.2992	60.5439	24.8773
115.4	51.8883	60.1679	24.3852
115.5	51.4838	59.7931	23.8948
115.6	51.0801	59.4221	23.4196
115.7	50.6751	59.0398	22.9477
115.8	50.2653	58.6573	22.4847
115.9	49.8635	58.2626	22.0313
116	49.4511	57.8665	21.5738
116.1	49.0308	57.4578	21.1245
116.2	48.6166	57.0523	20.6712
116.3	48.2003	56.6369	20.2287
116.4	47.7781	56.2198	19.8007
116.5	47.358	55.779	19.3721
116.6	46.9402	55.3394	18.936
116.7	46.5304	54.8915	18.5046
116.8	46.1073	54.4438	18.0845
116.9	45.6892	53.9908	17.6765
117	45.2789	53.515	17.2736
117.1	44.8608	53.0307	16.8823
117.2	44.4393	52.5341	16.4894
117.3	44.0229	52.0121	16.0944
117.4	43.6139	51.4724	15.6933
117.5	43.2084	50.9149	15.3063
117.6	42.7907	50.3511	14.9209
117.7	42.3797	49.764	14.5391
117.8	41.9591	49.1544	14.1436
117.9	41.5432	48.5259	13.7489
118	41.1353	47.8715	13.3622
118.1	40.7236	47.1738	12.9821
118.2	40.3216	46.4418	12.6147
118.3	39.9154	45.6782	12.2432
118.4	39.5015	44.8769	11.891
118.5	39.0959	44.0227	11.543
118.6	38.6944	43.1425	11.2027
118.7	38.2914	42.2274	10.8677
118.8	37.8871	41.2702	10.5487
118.9	37.4835	40.2821	10.2391
119	37.0786	39.2512	9.94192
119.1	36.6813	38.1876	9.66009
119.2	36.2775	37.1028	9.37934
119.3	35.8769	36.0008	9.10255
119.4	35.4628	34.8864	8.8262
119.5	35.0561	33.7522	8.55316
119.6	34.668	32.5946	8.30464
119.7	34.2685	31.3911	8.05986
119.8	33.8631	30.1668	7.81657
119.9	33.46	28.921	7.57409
120	33.0577	27.6323	7.33914
120.1	32.6629	26.2772	7.10949
120.2	32.2563	24.8813	6.88228
120.3	31.8559	23.4297	6.67414
120.4	31.4582	21.9614	6.46769
120.5	31.0523	20.4633	6.26262
120.6	30.6503	18.9151	6.06421
120.7	30.2523	17.3384	5.86996
120.8	29.849	15.7449	5.67793
120.9	29.4469	14.1745	5.4988
121	29.0453	12.6628	5.32184
121.1	28.6436	11.2035	5.14447
121.2	28.2502	9.82038	4.97254
121.3	27.8517	8.51298	4.80402
121.4	27.4453	7.32075	4.63829
121.5	27.0429	6.23227	4.46737
121.6	26.6515	5.27593	4.30461
121.7	26.2483	4.4227	4.14713
121.8	25.8432	3.67868	3.99301
121.9	25.4369	3.03799	3.83571
122	25.0294	2.49399	3.6808
122.1	24.6321	2.05627	3.53091
122.2	24.246	1.69555	3.38899
122.3	23.8636	1.3893	3.24851
122.4	23.4808	1.1247	3.10786
122.5	23.0876	0.906012	2.9756
122.6	22.6969	0.72065	2.84306
122.7	22.2995	0.573145	2.71832
122.8	21.9121	0.458336	2.59784
122.9	21.5272	0.36414	2.47877
123	21.1453	0.289238	2.37088
123.1	20.7573	0.230162	2.27131
123.2	20.3744	0.186049	2.17289
123.3	19.9921	0.150727	2.07983
123.4	19.6116	0.119196	1.98485
123.5	19.2452	0.0926645	1.90182
123.6	18.8666	0.071945	1.81725
123.7	18.4852	0.0557028	1.73222
123.8	18.1026	0.0437723	1.64859
123.9	17.7231	0.0351097	1.5733
124	17.355	0.0283645	1.50372
124.1	16.9802	0.0234323	1.43225
124.2	16.5929	0.0189132	1.36372
124.3	16.2168	0.0147079	1.29828
124.4	15.8418	0.0102561	1.23193
124.5	15.4591	0.00804726	1.16785
124.6	15.0844	0.00638371	1.0996
124.7	14.7096	0.00439546	1.03458
124.8	14.3337	0.00292145	0.976738
124.9	13.9466	0.00156288	0.917264
125	13.561	0.000887666	0.85682
125.1	13.1882	0.000207958	0.799755
125.2	12.8001	3.94307e-05	0.741638
125.3	12.4063	0	0.690902
125.4	12.0143		0.636344
125.5	11.6132		0.58382
125.6	11.2025		0.533165
125.7	10.8061		0.486871
125.8	10.3998		0.442316
125.9	9.98352		0.401851
126	9.57733		0.366
126.1	9.16317		0.335629
126.2	8.73668		0.30497
126.3	8.31047		0.27926
126.4	7.8902		0.254483
126.5	7.46848		0.231976
126.6	7.06383		0.210581
126.7	6.65759		0.191091
126.8	6.27086		0.170747
126.9	5.89706		0.152831
127	5.53514		0.139053
127.1	5.18412		0.125663
127.2	4.82941		0.113678
127.3	4.48212		0.102904
127.4	4.14358		0.0944269
127.5	3.80511		0.0869053
127.6	3.48844		0.0801508
127.7	3.16104		0.0728618
127.8	2.84252		0.0660747
127.9	2.52456		0.0614598
128	2.23098		0.0569496
128.1	1.9576		0.0522685
128.2	1.70044		0.0474915
128.3	1.45758		0.0423202
128.4	1.2484		0.0372732
128.5	1.06927		0.0329843
128.6	0.905947		0.0299474
128.7	0.759463		0.0269043
128.8	0.628176		0.0236426
128.9	0.50781		0.0208313
129	0.40514		0.0175466
129.1	0.313409		0.0143094
129.2	0.234065		0.0111666
129.3	0.172528		0.00912345
129.4	0.126282		0.0076722
129.5	0.090108		0.00593526
129.6	0.0649287		0.00444371
129.7	0.045607		0.00387093
129.8	0.0316291		0.00329816
129.9	0.0223026		0.00272538
130	0.0162321		0.00215261
130.1	0.0125677		0.00165346
130.2	0.00991969		0.00125577
130.3	0.00742539		0.000873769
130.4	0.00534768		0.000550732
130.5	0.00358259		0.000354736
130.6	0.00215698		0.000186889
130.7	0.00118313		4.26594e-05
130.8	0.000602878		0
130.9	0.000218838
131	9.03576e-05
131.1	1.80442e-05
131.2	0

## Sheet: PTV_Fx3
	Patient 18	Patient 22	Patient 27	Patient 35
Volume	385.833	223.614	432.356	187.834
0.1	100	100	100	100
0.2	100	100	100	100
0.3	100	100	100	100
0.4	100	100	100	100
0.5	100	100	100	100
0.6	100	100	100	100
0.7	100	100	100	100
0.8	100	100	100	100
0.9	100	100	100	100
1	100	100	100	100
1.1	100	100	100	100
1.2	100	100	100	100
1.3	100	100	100	100
1.4	100	100	100	100
1.5	100	100	100	100
1.6	100	100	100	100
1.7	100	100	100	100
1.8	100	100	100	100
1.9	100	100	100	100
2	100	100	100	100
2.1	100	100	100	100
2.2	100	100	100	100
2.3	100	100	100	100
2.4	100	100	100	100
2.5	100	100	100	100
2.6	100	100	100	100
2.7	100	100	100	100
2.8	100	100	100	100
2.9	100	100	100	100
3	100	100	100	100
3.1	100	100	100	100
3.2	100	100	100	100
3.3	100	100	100	100
3.4	100	100	100	100
3.5	100	100	100	100
3.6	100	100	100	100
3.7	100	100	100	100
3.8	100	100	100	100
3.9	100	100	100	100
4	100	100	100	100
4.1	100	100	100	100
4.2	100	100	100	100
4.3	100	100	100	100
4.4	100	100	100	100
4.5	100	100	100	100
4.6	100	100	100	100
4.7	100	100	100	100
4.8	100	100	100	100
4.9	100	100	100	100
5	100	100	100	100
5.1	100	100	100	100
5.2	100	100	100	100
5.3	100	100	100	100
5.4	100	100	100	100
5.5	100	100	100	100
5.6	100	100	100	100
5.7	100	100	100	100
5.8	100	100	100	100
5.9	100	100	100	100
6	100	100	100	100
6.1	100	100	100	100
6.2	100	100	100	100
6.3	100	100	100	100
6.4	100	100	100	100
6.5	100	100	100	100
6.6	100	100	100	100
6.7	100	100	100	100
6.8	100	100	100	100
6.9	100	100	100	100
7	100	100	100	100
7.1	100	100	100	100
7.2	100	100	100	100
7.3	100	100	100	100
7.4	100	100	100	100
7.5	100	100	100	100
7.6	100	100	100	100
7.7	100	100	100	100
7.8	100	100	100	100
7.9	100	100	100	100
8	100	100	100	100
8.1	100	100	100	100
8.2	100	100	100	100
8.3	100	100	100	100
8.4	100	100	100	100
8.5	100	100	100	100
8.6	100	100	100	100
8.7	100	100	100	100
8.8	100	100	100	100
8.9	100	100	100	100
9	100	100	100	100
9.1	100	100	100	100
9.2	100	100	100	100
9.3	100	100	100	100
9.4	100	100	100	100
9.5	100	100	100	100
9.6	100	100	100	100
9.7	100	100	100	100
9.8	100	100	100	100
9.9	100	100	100	100
10	100	100	100	100
10.1	100	100	100	100
10.2	100	100	100	100
10.3	100	100	100	100
10.4	100	100	100	100
10.5	100	100	100	100
10.6	100	100	100	100
10.7	100	100	100	100
10.8	100	100	100	100
10.9	100	100	100	100
11	100	100	100	100
11.1	100	100	100	100
11.2	100	100	100	100
11.3	100	100	100	100
11.4	100	100	100	100
11.5	100	100	100	100
11.6	100	100	100	100
11.7	100	100	100	100
11.8	100	100	100	100
11.9	100	100	100	100
12	100	100	100	100
12.1	100	100	100	100
12.2	100	100	100	100
12.3	100	100	100	100
12.4	100	100	100	100
12.5	100	100	100	100
12.6	100	100	100	100
12.7	100	100	100	100
12.8	100	100	100	100
12.9	100	100	100	100
13	100	100	100	100
13.1	100	100	100	100
13.2	100	100	100	100
13.3	100	100	100	100
13.4	100	100	100	100
13.5	100	100	100	100
13.6	100	100	100	100
13.7	100	100	100	100
13.8	100	100	100	100
13.9	100	100	100	100
14	100	100	100	100
14.1	100	100	100	100
14.2	100	100	100	100
14.3	100	100	100	100
14.4	100	100	100	100
14.5	100	100	100	100
14.6	100	100	100	100
14.7	100	100	100	100
14.8	100	100	100	100
14.9	100	100	100	100
15	100	100	100	100
15.1	100	100	100	100
15.2	100	100	100	100
15.3	100	100	100	100
15.4	100	100	100	100
15.5	100	100	100	100
15.6	100	100	100	100
15.7	100	100	100	100
15.8	100	100	100	100
15.9	100	100	100	100
16	100	100	100	100
16.1	100	100	100	100
16.2	100	100	100	100
16.3	100	100	100	100
16.4	100	100	100	100
16.5	100	100	100	100
16.6	100	100	100	100
16.7	100	100	100	100
16.8	100	100	100	100
16.9	100	100	100	100
17	100	100	100	100
17.1	100	100	100	100
17.2	100	100	100	100
17.3	100	100	100	100
17.4	100	100	100	100
17.5	100	100	100	100
17.6	100	100	100	100
17.7	100	100	100	100
17.8	100	100	100	100
17.9	100	100	100	100
18	100	100	100	100
18.1	100	100	100	100
18.2	100	100	100	100
18.3	100	100	100	100
18.4	100	100	100	100
18.5	100	100	100	100
18.6	100	100	100	100
18.7	100	100	100	100
18.8	100	100	100	100
18.9	100	100	100	100
19	100	100	100	100
19.1	100	100	100	100
19.2	100	100	100	100
19.3	100	100	100	100
19.4	100	100	100	100
19.5	100	100	100	100
19.6	100	100	100	100
19.7	100	100	100	100
19.8	100	100	100	100
19.9	100	100	100	100
20	100	100	100	100
20.1	100	100	100	100
20.2	100	100	100	100
20.3	100	100	100	100
20.4	100	100	100	100
20.5	100	100	100	100
20.6	100	100	100	100
20.7	100	100	100	100
20.8	100	100	100	100
20.9	100	100	100	100
21	100	100	100	100
21.1	100	100	100	100
21.2	100	100	100	100
21.3	100	100	100	100
21.4	100	100	100	100
21.5	100	100	100	100
21.6	100	100	100	100
21.7	100	100	100	100
21.8	100	100	100	100
21.9	100	100	100	100
22	100	100	100	100
22.1	100	100	100	100
22.2	100	100	100	100
22.3	100	100	100	100
22.4	100	100	100	100
22.5	100	100	100	100
22.6	100	100	100	100
22.7	100	100	100	100
22.8	100	100	100	100
22.9	100	100	100	100
23	100	100	100	100
23.1	100	100	100	100
23.2	100	100	100	100
23.3	100	100	100	100
23.4	100	100	100	100
23.5	100	100	100	100
23.6	100	100	100	100
23.7	100	100	100	100
23.8	100	100	100	100
23.9	100	100	100	100
24	100	100	100	100
24.1	100	100	100	100
24.2	100	100	100	100
24.3	100	100	100	100
24.4	100	100	100	100
24.5	100	100	100	100
24.6	100	100	100	99.9995
24.7	100	100	100	99.9988
24.8	100	100	100	99.9982
24.9	100	100	100	99.998
25	100	100	100	99.9979
25.1	100	100	100	99.9973
25.2	100	100	100	99.9967
25.3	100	100	100	99.9965
25.4	100	100	100	99.9962
25.5	100	100	100	99.9954
25.6	100	100	100	99.9948
25.7	100	100	100	99.9943
25.8	100	100	100	99.9939
25.9	100	100	100	99.9932
26	100	100	100	99.9924
26.1	100	100	100	99.9911
26.2	100	100	100	99.9899
26.3	100	100	100	99.9882
26.4	100	100	100	99.987
26.5	100	100	100	99.9862
26.6	100	100	100	99.9854
26.7	100	100	100	99.9845
26.8	100	100	100	99.9826
26.9	100	100	100	99.9813
27	100	100	100	99.98
27.1	100	100	100	99.9787
27.2	100	100	100	99.9774
27.3	100	100	100	99.9763
27.4	100	100	100	99.9753
27.5	100	100	100	99.9743
27.6	100	100	100	99.9735
27.7	100	100	100	99.9726
27.8	100	100	100	99.9716
27.9	100	100	100	99.9704
28	100	100	100	99.969
28.1	100	100	100	99.9676
28.2	100	100	100	99.9661
28.3	100	100	100	99.9646
28.4	100	100	100	99.9629
28.5	100	100	100	99.9611
28.6	100	100	100	99.9588
28.7	100	100	100	99.9565
28.8	100	100	100	99.9545
28.9	100	100	100	99.9524
29	100	100	100	99.9502
29.1	100	100	100	99.9481
29.2	100	100	100	99.946
29.3	100	100	100	99.9441
29.4	100	100	100	99.9422
29.5	100	100	100	99.94
29.6	100	100	100	99.9377
29.7	100	100	100	99.9354
29.8	100	100	100	99.9331
29.9	100	100	100	99.9308
30	100	100	100	99.9286
30.1	100	100	100	99.9262
30.2	100	100	100	99.9232
30.3	100	100	100	99.9198
30.4	100	100	100	99.9166
30.5	100	100	100	99.9135
30.6	100	100	100	99.91
30.7	100	100	100	99.9068
30.8	100	100	100	99.9035
30.9	100	100	100	99.9001
31	100	100	100	99.8968
31.1	100	100	100	99.8937
31.2	100	100	100	99.8909
31.3	100	100	100	99.8882
31.4	100	100	100	99.8854
31.5	100	100	100	99.8826
31.6	100	100	100	99.8797
31.7	99.9999	100	100	99.8768
31.8	99.9998	100	100	99.874
31.9	99.9997	100	100	99.8712
32	99.9996	100	100	99.8682
32.1	99.9995	100	100	99.8653
32.2	99.9994	100	100	99.8623
32.3	99.9993	100	100	99.8592
32.4	99.9993	100	100	99.8562
32.5	99.9992	100	100	99.8527
32.6	99.9991	100	100	99.8496
32.7	99.999	100	100	99.8463
32.8	99.9989	100	100	99.8426
32.9	99.9988	100	100	99.8392
33	99.9986	100	100	99.8359
33.1	99.9984	100	100	99.8328
33.2	99.9983	100	100	99.8296
33.3	99.9983	100	100	99.8258
33.4	99.9982	100	100	99.822
33.5	99.998	100	100	99.8187
33.6	99.9979	100	100	99.8151
33.7	99.9976	100	100	99.8106
33.8	99.9973	100	100	99.807
33.9	99.997	100	100	99.8034
34	99.9967	100	100	99.7992
34.1	99.9964	100	100	99.795
34.2	99.9963	100	100	99.7909
34.3	99.9961	100	100	99.7869
34.4	99.9959	100	100	99.7829
34.5	99.9958	100	100	99.7789
34.6	99.9956	100	100	99.7748
34.7	99.9955	100	100	99.7705
34.8	99.9953	100	100	99.7662
34.9	99.9952	100	100	99.7611
35	99.995	100	100	99.7558
35.1	99.9947	100	100	99.7502
35.2	99.9944	100	100	99.7446
35.3	99.994	100	100	99.739
35.4	99.9937	100	100	99.7332
35.5	99.9933	100	100	99.7274
35.6	99.9929	100	100	99.7216
35.7	99.9925	100	100	99.716
35.8	99.9922	100	100	99.7103
35.9	99.9919	100	100	99.7044
36	99.9915	100	100	99.6985
36.1	99.9911	100	100	99.6927
36.2	99.9907	100	100	99.686
36.3	99.9903	100	100	99.68
36.4	99.99	100	100	99.6735
36.5	99.9897	100	100	99.667
36.6	99.9892	100	100	99.661
36.7	99.9888	100	100	99.6551
36.8	99.9884	100	100	99.6492
36.9	99.9879	100	100	99.6431
37	99.9874	100	100	99.6362
37.1	99.9869	100	100	99.6301
37.2	99.9863	100	100	99.6239
37.3	99.9858	100	100	99.6181
37.4	99.9853	100	100	99.6124
37.5	99.9849	100	100	99.6067
37.6	99.9844	100	100	99.6011
37.7	99.984	100	100	99.5956
37.8	99.9837	100	100	99.5896
37.9	99.9834	100	100	99.5832
38	99.9831	100	100	99.5768
38.1	99.9827	100	100	99.5701
38.2	99.9823	100	100	99.5632
38.3	99.9819	100	100	99.5564
38.4	99.9815	100	100	99.5498
38.5	99.9811	100	100	99.5432
38.6	99.9808	100	100	99.5359
38.7	99.9805	100	100	99.5286
38.8	99.9802	100	100	99.5216
38.9	99.9798	100	100	99.5147
39	99.9793	100	100	99.508
39.1	99.9787	100	100	99.501
39.2	99.9782	100	100	99.4936
39.3	99.9776	100	100	99.4862
39.4	99.9771	100	100	99.4792
39.5	99.9765	100	100	99.4723
39.6	99.9761	100	100	99.4645
39.7	99.9756	100	100	99.4574
39.8	99.9753	100	100	99.4504
39.9	99.9749	100	100	99.4432
40	99.9746	100	100	99.4358
40.1	99.9743	100	100	99.4282
40.2	99.974	100	100	99.4206
40.3	99.9738	100	100	99.413
40.4	99.9735	100	100	99.4043
40.5	99.9732	100	100	99.397
40.6	99.9728	100	100	99.39
40.7	99.9724	100	100	99.3828
40.8	99.9721	100	100	99.3756
40.9	99.9717	100	100	99.3685
41	99.9713	100	100	99.362
41.1	99.9709	100	100	99.3554
41.2	99.9704	100	100	99.3489
41.3	99.9699	100	100	99.3419
41.4	99.9695	100	100	99.3347
41.5	99.9691	100	100	99.3272
41.6	99.9687	100	100	99.3193
41.7	99.9683	100	100	99.311
41.8	99.9679	100	100	99.3022
41.9	99.9674	100	100	99.2929
42	99.9669	100	100	99.2822
42.1	99.9665	100	100	99.2709
42.2	99.966	100	100	99.2622
42.3	99.9655	100	100	99.2536
42.4	99.9649	100	100	99.2445
42.5	99.9641	100	100	99.2353
42.6	99.963	100	100	99.226
42.7	99.9621	100	100	99.2166
42.8	99.9613	100	100	99.2072
42.9	99.9605	100	100	99.1975
43	99.9599	100	100	99.1872
43.1	99.9592	100	100	99.1773
43.2	99.9586	100	100	99.1677
43.3	99.958	100	100	99.1583
43.4	99.9575	100	100	99.1488
43.5	99.9569	100	100	99.139
43.6	99.9563	100	100	99.1294
43.7	99.9556	100	100	99.1209
43.8	99.955	100	100	99.1125
43.9	99.9545	100	100	99.1035
44	99.9539	100	100	99.0945
44.1	99.9534	100	100	99.0855
44.2	99.9528	100	100	99.0765
44.3	99.9524	100	100	99.0676
44.4	99.9519	100	100	99.0588
44.5	99.9514	100	100	99.0501
44.6	99.9509	100	100	99.0415
44.7	99.9504	100	100	99.0331
44.8	99.9499	100	100	99.0245
44.9	99.9495	100	100	99.0156
45	99.949	100	100	99.0068
45.1	99.9485	100	100	98.9975
45.2	99.948	100	100	98.9879
45.3	99.9473	100	100	98.9785
45.4	99.9465	100	100	98.9693
45.5	99.9458	100	100	98.9602
45.6	99.9451	100	100	98.9514
45.7	99.9443	100	100	98.9427
45.8	99.9436	100	100	98.9342
45.9	99.9429	100	100	98.9259
46	99.9423	100	100	98.9177
46.1	99.9417	100	100	98.9084
46.2	99.9411	100	100	98.9001
46.3	99.9406	100	100	98.8921
46.4	99.9401	100	100	98.884
46.5	99.9396	100	100	98.876
46.6	99.9391	100	100	98.8683
46.7	99.9387	100	100	98.8603
46.8	99.9382	100	100	98.8522
46.9	99.9378	100	100	98.8441
47	99.9374	100	100	98.8358
47.1	99.9369	100	100	98.8275
47.2	99.9365	100	100	98.819
47.3	99.9361	100	100	98.8106
47.4	99.9356	100	100	98.8025
47.5	99.9352	100	100	98.7937
47.6	99.9347	100	100	98.7854
47.7	99.9342	100	100	98.7772
47.8	99.9336	100	100	98.7689
47.9	99.9331	100	100	98.7597
48	99.9326	100	100	98.7501
48.1	99.932	100	100	98.7403
48.2	99.9314	100	100	98.731
48.3	99.9308	100	100	98.7215
48.4	99.93	100	100	98.7126
48.5	99.9293	100	100	98.7036
48.6	99.9286	100	100	98.6949
48.7	99.928	100	100	98.6862
48.8	99.9275	100	100	98.6777
48.9	99.9269	100	100	98.6695
49	99.9262	100	100	98.6613
49.1	99.9254	100	100	98.6532
49.2	99.9243	100	100	98.6454
49.3	99.9236	100	100	98.6377
49.4	99.9229	100	100	98.629
49.5	99.9221	100	100	98.62
49.6	99.9214	100	100	98.6109
49.7	99.9206	100	100	98.6018
49.8	99.9199	100	100	98.5928
49.9	99.9193	100	100	98.584
50	99.9187	100	100	98.5755
50.1	99.9179	100	100	98.5673
50.2	99.9168	100	100	98.5591
50.3	99.916	100	100	98.5504
50.4	99.9151	100	100	98.5417
50.5	99.9141	100	100	98.533
50.6	99.9132	100	100	98.5234
50.7	99.9125	100	100	98.5145
50.8	99.9118	100	100	98.5058
50.9	99.9112	100	100	98.4972
51	99.9105	100	100	98.4886
51.1	99.9098	100	100	98.4798
51.2	99.9089	100	100	98.4709
51.3	99.9082	100	100	98.462
51.4	99.9076	100	100	98.4533
51.5	99.907	100	100	98.4448
51.6	99.9063	100	100	98.4365
51.7	99.9056	100	100	98.4282
51.8	99.9047	100	100	98.4192
51.9	99.9037	100	100	98.4102
52	99.9028	100	100	98.4021
52.1	99.902	100	100	98.394
52.2	99.9012	100	100	98.3851
52.3	99.9004	100	100	98.3769
52.4	99.8996	100	100	98.3687
52.5	99.8989	100	100	98.3602
52.6	99.8982	100	100	98.3517
52.7	99.8975	100	100	98.3433
52.8	99.8968	100	100	98.335
52.9	99.8961	100	100	98.3269
53	99.8954	100	100	98.3189
53.1	99.8948	100	100	98.3107
53.2	99.8942	100	100	98.3024
53.3	99.8936	100	100	98.294
53.4	99.8931	100	100	98.2857
53.5	99.8925	100	100	98.2771
53.6	99.8917	100	100	98.2674
53.7	99.891	100	100	98.2588
53.8	99.8904	100	100	98.2507
53.9	99.8896	100	100	98.2425
54	99.889	100	100	98.2341
54.1	99.8884	100	100	98.2257
54.2	99.8878	100	100	98.2176
54.3	99.8873	100	100	98.2088
54.4	99.8866	100	100	98.1999
54.5	99.886	100	100	98.1911
54.6	99.8852	100	100	98.1825
54.7	99.8844	100	100	98.1739
54.8	99.8836	100	100	98.1655
54.9	99.883	100	100	98.1572
55	99.8824	100	100	98.1484
55.1	99.8818	100	100	98.1399
55.2	99.881	100	100	98.131
55.3	99.8803	100	100	98.1227
55.4	99.8796	100	100	98.1144
55.5	99.8789	100	100	98.1061
55.6	99.8783	100	100	98.0979
55.7	99.8777	100	100	98.0897
55.8	99.8771	100	100	98.0814
55.9	99.8766	100	100	98.073
56	99.8759	100	100	98.064
56.1	99.8752	100	100	98.0551
56.2	99.8745	100	100	98.0466
56.3	99.8738	100	100	98.0385
56.4	99.8732	100	100	98.0302
56.5	99.8725	100	100	98.0214
56.6	99.8718	100	100	98.0134
56.7	99.871	100	100	98.0055
56.8	99.8702	100	100	97.9964
56.9	99.8695	100	100	97.9871
57	99.8687	100	100	97.9785
57.1	99.8677	100	100	97.9685
57.2	99.8663	100	100	97.9586
57.3	99.8654	100	100	97.9491
57.4	99.8645	100	100	97.9402
57.5	99.8636	100	100	97.9315
57.6	99.8626	100	100	97.9227
57.7	99.8618	100	100	97.9136
57.8	99.861	100	100	97.905
57.9	99.86	100	100	97.8964
58	99.8592	100	100	97.8869
58.1	99.8584	100	100	97.8781
58.2	99.8576	100	100	97.8694
58.3	99.8567	100	100	97.8608
58.4	99.8559	100	100	97.8522
58.5	99.8551	100	100	97.8437
58.6	99.8543	100	100	97.8355
58.7	99.8534	100	100	97.8273
58.8	99.8526	100	100	97.819
58.9	99.8517	100	100	97.8107
59	99.8508	100	99.9999	97.8022
59.1	99.8501	100	99.9999	97.7936
59.2	99.8493	100	99.9999	97.7852
59.3	99.8486	100	99.9999	97.7771
59.4	99.8478	100	99.9999	97.769
59.5	99.8471	100	99.9998	97.7607
59.6	99.8463	100	99.9998	97.7521
59.7	99.8455	100	99.9998	97.7436
59.8	99.8447	100	99.9997	97.7352
59.9	99.8436	100	99.9997	97.7269
60	99.8428	100	99.9996	97.7184
60.1	99.8419	100	99.9996	97.7089
60.2	99.8411	100	99.9996	97.7003
60.3	99.8403	100	99.9992	97.691
60.4	99.8395	100	99.9988	97.6809
60.5	99.8388	100	99.9983	97.6714
60.6	99.838	100	99.9977	97.662
60.7	99.837	100	99.997	97.6527
60.8	99.8357	100	99.9961	97.6433
60.9	99.8349	100	99.9948	97.634
61	99.8339	100	99.9941	97.6248
61.1	99.8328	100	99.9936	97.6155
61.2	99.8318	100	99.9931	97.6058
61.3	99.8311	100	99.9928	97.5964
61.4	99.8304	100	99.9924	97.5866
61.5	99.8296	100	99.9919	97.5756
61.6	99.8289	100	99.9915	97.566
61.7	99.8281	100	99.9911	97.5566
61.8	99.8272	100	99.9906	97.5474
61.9	99.8263	100	99.9899	97.5382
62	99.8254	100	99.989	97.529
62.1	99.8247	100	99.9878	97.5198
62.2	99.8235	100	99.9863	97.5108
62.3	99.8228	100	99.9847	97.5009
62.4	99.8221	100	99.9833	97.4919
62.5	99.8214	100	99.982	97.483
62.6	99.8207	100	99.9809	97.4742
62.7	99.82	100	99.9797	97.4654
62.8	99.819	100	99.9784	97.4565
62.9	99.8181	100	99.9771	97.4472
63	99.8174	100	99.9752	97.4367
63.1	99.8165	100	99.9735	97.4273
63.2	99.8156	100	99.9719	97.418
63.3	99.8146	100	99.9704	97.4088
63.4	99.8135	100	99.969	97.3993
63.5	99.8126	100	99.9675	97.3901
63.6	99.8116	100	99.9659	97.381
63.7	99.8107	100	99.9639	97.3719
63.8	99.8097	100	99.9622	97.3627
63.9	99.8087	100	99.9606	97.353
64	99.8079	100	99.9591	97.3438
64.1	99.8072	100	99.9576	97.334
64.2	99.8064	100	99.9557	97.3241
64.3	99.8055	100	99.9541	97.3147
64.4	99.8046	100	99.9525	97.3047
64.5	99.8038	100	99.9506	97.2945
64.6	99.8031	100	99.9483	97.2842
64.7	99.8023	100	99.9457	97.2739
64.8	99.8015	100	99.9436	97.2638
64.9	99.8008	100	99.9414	97.2537
65	99.8001	100	99.9393	97.2436
65.1	99.7994	100	99.9375	97.2335
65.2	99.7987	100	99.9356	97.2235
65.3	99.798	100	99.9331	97.2135
65.4	99.7973	100	99.9309	97.2036
65.5	99.7964	100	99.9285	97.1939
65.6	99.7955	100	99.9266	97.184
65.7	99.7947	100	99.9248	97.1743
65.8	99.7938	100	99.923	97.1648
65.9	99.7928	100	99.9212	97.1552
66	99.7917	100	99.9196	97.1456
66.1	99.7906	100	99.9179	97.136
66.2	99.7897	100	99.9162	97.1257
66.3	99.7887	100	99.914	97.1159
66.4	99.7879	100	99.912	97.1059
66.5	99.7869	100	99.9104	97.096
66.6	99.7859	100	99.9086	97.086
66.7	99.785	100	99.9067	97.0761
66.8	99.784	100	99.9049	97.0663
66.9	99.7831	100	99.9027	97.0565
67	99.7823	100	99.8994	97.0467
67.1	99.7814	100	99.8963	97.0365
67.2	99.7805	100	99.894	97.0264
67.3	99.7795	100	99.8916	97.0167
67.4	99.7785	100	99.8892	97.0069
67.5	99.7776	100	99.886	96.9969
67.6	99.7766	100	99.8832	96.9869
67.7	99.7756	100	99.8805	96.9768
67.8	99.7747	100	99.8781	96.9665
67.9	99.7736	100	99.8752	96.9561
68	99.7726	100	99.8727	96.9451
68.1	99.7714	100	99.8704	96.9352
68.2	99.7701	100	99.8681	96.9254
68.3	99.7688	100	99.8658	96.9143
68.4	99.7674	100	99.8635	96.9041
68.5	99.7662	100	99.8612	96.8946
68.6	99.7651	100	99.8589	96.8849
68.7	99.764	100	99.8566	96.8751
68.8	99.7629	100	99.8539	96.8655
68.9	99.7618	100	99.8513	96.8555
69	99.7607	100	99.8486	96.8451
69.1	99.7597	100	99.8456	96.8348
69.2	99.7586	100	99.8429	96.8249
69.3	99.7572	100	99.8398	96.8152
69.4	99.7557	100	99.8374	96.8055
69.5	99.7544	100	99.8347	96.7958
69.6	99.7531	100	99.8322	96.7862
69.7	99.7518	100	99.8298	96.7762
69.8	99.7505	100	99.8274	96.766
69.9	99.7493	100	99.8247	96.7557
70	99.7483	100	99.8218	96.7458
70.1	99.7472	100	99.8192	96.7357
70.2	99.7461	100	99.8165	96.7257
70.3	99.7451	100	99.8138	96.7156
70.4	99.744	100	99.8106	96.7055
70.5	99.7429	100	99.807	96.6951
70.6	99.7419	100	99.8036	96.6843
70.7	99.7406	100	99.8005	96.6738
70.8	99.7394	100	99.7974	96.6625
70.9	99.7383	100	99.7944	96.652
71	99.7371	100	99.7911	96.6423
71.1	99.7358	100	99.7877	96.6316
71.2	99.7346	100	99.7846	96.6215
71.3	99.7335	100	99.7814	96.6116
71.4	99.7324	100	99.778	96.6016
71.5	99.7313	100	99.7746	96.591
71.6	99.7302	100	99.771	96.5807
71.7	99.7289	100	99.7675	96.5703
71.8	99.7277	100	99.7641	96.5596
71.9	99.7265	100	99.7601	96.5491
72	99.7247	100	99.756	96.5379
72.1	99.7232	100	99.752	96.5261
72.2	99.7219	100	99.7479	96.5144
72.3	99.7206	100	99.7432	96.5026
72.4	99.7194	100	99.7386	96.4905
72.5	99.7182	100	99.733	96.4779
72.6	99.7171	100	99.7279	96.4659
72.7	99.7158	100	99.7227	96.4536
72.8	99.7146	100	99.7173	96.4414
72.9	99.7134	100	99.7121	96.4291
73	99.7123	100	99.7065	96.4171
73.1	99.7113	100	99.7004	96.4052
73.2	99.7103	100	99.6945	96.3933
73.3	99.7093	100	99.6877	96.3815
73.4	99.7083	100	99.6814	96.3689
73.5	99.7072	100	99.6747	96.3569
73.6	99.7061	100	99.6679	96.3451
73.7	99.705	99.9999	99.6604	96.3335
73.8	99.704	99.9998	99.6523	96.3219
73.9	99.7028	99.9996	99.6448	96.3103
74	99.7016	99.9993	99.6363	96.2986
74.1	99.7005	99.9986	99.628	96.2865
74.2	99.6995	99.9974	99.6201	96.2739
74.3	99.6984	99.9956	99.6115	96.2618
74.4	99.6974	99.9932	99.602	96.2503
74.5	99.6964	99.9911	99.593	96.2389
74.6	99.6953	99.9895	99.5837	96.2268
74.7	99.6941	99.9872	99.5743	96.2151
74.8	99.6929	99.985	99.5649	96.203
74.9	99.6918	99.983	99.5551	96.1908
75	99.6905	99.9811	99.5452	96.1792
75.1	99.6891	99.9777	99.5336	96.1664
75.2	99.6877	99.9747	99.5224	96.1541
75.3	99.6865	99.9715	99.5096	96.1424
75.4	99.6855	99.9685	99.4971	96.1306
75.5	99.6845	99.9653	99.4849	96.1188
75.6	99.6835	99.9607	99.4723	96.1069
75.7	99.6825	99.9552	99.4593	96.094
75.8	99.6815	99.9481	99.4466	96.0811
75.9	99.6805	99.9401	99.4337	96.068
76	99.6795	99.9327	99.4217	96.0554
76.1	99.6785	99.9233	99.4094	96.0419
76.2	99.6773	99.9129	99.3962	96.0289
76.3	99.6761	99.9024	99.3822	96.016
76.4	99.6749	99.8906	99.3686	96.0029
76.5	99.6738	99.8797	99.3543	95.9899
76.6	99.6727	99.8679	99.3401	95.9769
76.7	99.6715	99.8548	99.3252	95.9639
76.8	99.6703	99.8406	99.3101	95.9504
76.9	99.6689	99.8245	99.2935	95.9374
77	99.6677	99.8074	99.2777	95.9245
77.1	99.6663	99.7909	99.261	95.9117
77.2	99.665	99.7751	99.2439	95.8988
77.3	99.6636	99.7587	99.2272	95.8859
77.4	99.6624	99.7419	99.2103	95.8725
77.5	99.661	99.7235	99.1935	95.8579
77.6	99.6594	99.7051	99.1762	95.8424
77.7	99.6578	99.6853	99.1588	95.8279
77.8	99.656	99.6653	99.1415	95.8136
77.9	99.6544	99.6436	99.1235	95.7985
78	99.6529	99.6173	99.1039	95.784
78.1	99.6515	99.5898	99.0856	95.7682
78.2	99.65	99.5596	99.067	95.7511
78.3	99.6485	99.5307	99.0479	95.7355
78.4	99.6471	99.4971	99.0295	95.7201
78.5	99.6456	99.4644	99.0118	95.7045
78.6	99.6442	99.4331	98.9924	95.689
78.7	99.6427	99.3993	98.9721	95.6727
78.8	99.6409	99.3638	98.9524	95.6558
78.9	99.6384	99.329	98.9321	95.6391
79	99.6364	99.2916	98.9115	95.6216
79.1	99.6344	99.2573	98.89	95.6045
79.2	99.6323	99.2211	98.8695	95.5867
79.3	99.6304	99.1799	98.8487	95.5678
79.4	99.6289	99.1422	98.8282	95.5499
79.5	99.6269	99.1048	98.8067	95.532
79.6	99.6247	99.0667	98.7855	95.514
79.7	99.6226	99.027	98.7644	95.4968
79.8	99.6209	98.9883	98.741	95.4789
79.9	99.6193	98.9493	98.7174	95.4607
80	99.6178	98.9123	98.694	95.4413
80.1	99.6163	98.876	98.6705	95.4236
80.2	99.6148	98.8338	98.6471	95.4053
80.3	99.6132	98.7896	98.6235	95.3874
80.4	99.6117	98.7483	98.6009	95.368
80.5	99.6102	98.7093	98.5786	95.3473
80.6	99.6087	98.6747	98.5566	95.3276
80.7	99.6072	98.6362	98.5351	95.3083
80.8	99.6056	98.6008	98.5137	95.2882
80.9	99.604	98.5627	98.4903	95.2698
81	99.6024	98.5259	98.466	95.2513
81.1	99.6008	98.4872	98.4423	95.2331
81.2	99.5993	98.4413	98.419	95.2142
81.3	99.5978	98.4017	98.3961	95.1959
81.4	99.5964	98.3601	98.3724	95.1773
81.5	99.595	98.315	98.3492	95.158
81.6	99.5937	98.2741	98.3249	95.1375
81.7	99.5923	98.2298	98.3023	95.117
81.8	99.5909	98.187	98.2803	95.097
81.9	99.5894	98.1444	98.2565	95.0761
82	99.588	98.1038	98.2331	95.0555
82.1	99.5864	98.0633	98.2113	95.0334
82.2	99.5845	98.0199	98.1892	95.0127
82.3	99.5828	97.9745	98.1671	94.9924
82.4	99.581	97.9321	98.1446	94.9722
82.5	99.579	97.8922	98.1212	94.952
82.6	99.5772	97.8511	98.0984	94.932
82.7	99.5753	97.812	98.0762	94.9118
82.8	99.5734	97.7704	98.054	94.8914
82.9	99.5715	97.7291	98.0328	94.8693
83	99.5696	97.6864	98.0097	94.8475
83.1	99.5677	97.644	97.986	94.8247
83.2	99.5658	97.5994	97.9627	94.8017
83.3	99.5638	97.5561	97.9389	94.7779
83.4	99.5618	97.512	97.9134	94.7545
83.5	99.5598	97.4698	97.8876	94.7281
83.6	99.5575	97.4267	97.8635	94.7029
83.7	99.5554	97.3849	97.8389	94.6778
83.8	99.5537	97.3427	97.8149	94.6525
83.9	99.552	97.2996	97.7905	94.6269
84	99.5502	97.2588	97.7659	94.6016
84.1	99.5485	97.219	97.7422	94.5764
84.2	99.5468	97.1767	97.7186	94.5502
84.3	99.5451	97.1282	97.6952	94.524
84.4	99.5434	97.0799	97.6725	94.4987
84.5	99.5418	97.0347	97.6493	94.4734
84.6	99.5401	96.9878	97.6262	94.4471
84.7	99.5385	96.9462	97.6005	94.4207
84.8	99.5369	96.9018	97.5764	94.3934
84.9	99.5352	96.858	97.5517	94.365
85	99.5335	96.8135	97.5265	94.3374
85.1	99.532	96.7697	97.5012	94.3101
85.2	99.5304	96.729	97.4756	94.2821
85.3	99.5287	96.6868	97.4498	94.2547
85.4	99.527	96.6428	97.4238	94.226
85.5	99.5247	96.6	97.3982	94.1973
85.6	99.5228	96.5566	97.3748	94.1693
85.7	99.5209	96.5098	97.3513	94.1393
85.8	99.5186	96.4618	97.3296	94.11
85.9	99.5164	96.413	97.3072	94.0783
86	99.5139	96.362	97.2858	94.0466
86.1	99.5113	96.3099	97.2633	94.0158
86.2	99.509	96.2557	97.2407	93.9848
86.3	99.5068	96.2074	97.2192	93.9543
86.4	99.5046	96.1555	97.1976	93.9234
86.5	99.5024	96.1054	97.1756	93.8906
86.6	99.5004	96.0566	97.1532	93.8578
86.7	99.4983	96.0007	97.1305	93.8247
86.8	99.4963	95.9493	97.1067	93.7904
86.9	99.4939	95.8963	97.0831	93.7561
87	99.4912	95.8411	97.0602	93.7202
87.1	99.4887	95.7836	97.0375	93.6824
87.2	99.4864	95.7296	97.0151	93.6446
87.3	99.4842	95.6727	96.9911	93.6059
87.4	99.482	95.6146	96.968	93.5688
87.5	99.4799	95.5564	96.9446	93.5318
87.6	99.4779	95.496	96.9218	93.4954
87.7	99.476	95.44	96.8977	93.4578
87.8	99.4742	95.3756	96.8742	93.4178
87.9	99.4723	95.3172	96.8491	93.3771
88	99.4699	95.2543	96.8237	93.3363
88.1	99.467	95.1941	96.7993	93.2947
88.2	99.4648	95.134	96.775	93.2508
88.3	99.4626	95.0788	96.7512	93.2092
88.4	99.4604	95.0238	96.7268	93.1675
88.5	99.4583	94.972	96.7026	93.1253
88.6	99.4562	94.9222	96.6792	93.0833
88.7	99.4537	94.8767	96.6566	93.0405
88.8	99.4517	94.8275	96.6341	92.9953
88.9	99.4498	94.7807	96.611	92.9495
89	99.4475	94.7339	96.5878	92.9037
89.1	99.4449	94.687	96.5663	92.8571
89.2	99.4424	94.6394	96.5451	92.8092
89.3	99.4402	94.595	96.5245	92.7602
89.4	99.4378	94.5486	96.5019	92.7092
89.5	99.4354	94.5004	96.4778	92.6569
89.6	99.4331	94.4578	96.456	92.6027
89.7	99.431	94.4136	96.4338	92.5453
89.8	99.4289	94.3713	96.4106	92.4878
89.9	99.4267	94.3261	96.3866	92.4256
90	99.4239	94.2811	96.3614	92.3638
90.1	99.4212	94.2367	96.3362	92.3006
90.2	99.4182	94.1946	96.3099	92.2363
90.3	99.4153	94.1546	96.2831	92.1716
90.4	99.4129	94.1147	96.2558	92.1018
90.5	99.4106	94.0719	96.2274	92.0315
90.6	99.4083	94.0273	96.1986	91.9607
90.7	99.4054	93.9847	96.1688	91.89
90.8	99.4025	93.9407	96.1413	91.8177
90.9	99.3998	93.897	96.1147	91.7446
91	99.397	93.8527	96.0887	91.6713
91.1	99.3937	93.8069	96.0634	91.5967
91.2	99.3908	93.7615	96.0388	91.5187
91.3	99.388	93.7149	96.0136	91.44
91.4	99.3852	93.6696	95.9885	91.36
91.5	99.382	93.6244	95.9637	91.2754
91.6	99.3791	93.5806	95.9386	91.1898
91.7	99.3763	93.5382	95.9125	91.103
91.8	99.3735	93.492	95.8857	91.0084
91.9	99.3707	93.4426	95.8587	90.9113
92	99.3662	93.3934	95.832	90.8116
92.1	99.3629	93.3465	95.8063	90.7165
92.2	99.3597	93.2988	95.778	90.615
92.3	99.3563	93.2533	95.7498	90.5069
92.4	99.353	93.2096	95.7223	90.4006
92.5	99.3495	93.1691	95.6944	90.2937
92.6	99.3461	93.1269	95.6658	90.1776
92.7	99.3421	93.0846	95.6367	90.0611
92.8	99.3372	93.0412	95.6088	89.9457
92.9	99.3328	92.9994	95.5809	89.8266
93	99.3283	92.9545	95.5509	89.7027
93.1	99.3228	92.9086	95.5212	89.5796
93.2	99.3179	92.862	95.4916	89.4543
93.3	99.3119	92.8165	95.4612	89.3269
93.4	99.3056	92.77	95.431	89.2012
93.5	99.2993	92.7243	95.4015	89.075
93.6	99.2937	92.6763	95.3716	88.9509
93.7	99.2865	92.6284	95.3406	88.8247
93.8	99.2775	92.5836	95.3084	88.6987
93.9	99.2698	92.5365	95.2758	88.5664
94	99.2628	92.4886	95.2425	88.4257
94.1	99.255	92.439	95.2082	88.283
94.2	99.247	92.3926	95.1745	88.1361
94.3	99.2396	92.3453	95.1395	87.9835
94.4	99.2321	92.2976	95.1006	87.8354
94.5	99.2228	92.2519	95.064	87.6788
94.6	99.2143	92.2049	95.0241	87.5178
94.7	99.2058	92.1562	94.9834	87.3532
94.8	99.1975	92.1088	94.9444	87.1841
94.9	99.1887	92.058	94.9054	87.0114
95	99.18	92.0048	94.8685	86.8409
95.1	99.1713	91.9537	94.8293	86.6624
95.2	99.1614	91.9009	94.7882	86.4807
95.3	99.1513	91.8473	94.7457	86.2888
95.4	99.1408	91.7901	94.7006	86.0991
95.5	99.1313	91.7329	94.6542	85.9117
95.6	99.1214	91.6791	94.6075	85.7202
95.7	99.1104	91.6241	94.5625	85.5248
95.8	99.0989	91.5681	94.517	85.3248
95.9	99.087	91.5067	94.4692	85.1144
96	99.0732	91.4447	94.4218	84.8943
96.1	99.0601	91.3844	94.3738	84.6771
96.2	99.0471	91.3232	94.3255	84.4554
96.3	99.0345	91.2575	94.2751	84.238
96.4	99.0206	91.1907	94.2258	84.0169
96.5	99.0066	91.1293	94.1723	83.79
96.6	98.9909	91.0644	94.1196	83.5602
96.7	98.9737	90.9945	94.0664	83.3253
96.8	98.9585	90.927	94.0096	83.0925
96.9	98.9423	90.8566	93.9514	82.8534
97	98.9245	90.7813	93.8916	82.6101
97.1	98.9062	90.7083	93.8311	82.3697
97.2	98.8875	90.6333	93.7693	82.1235
97.3	98.8669	90.5573	93.7079	81.8774
97.4	98.8429	90.483	93.6442	81.6255
97.5	98.8212	90.4092	93.5799	81.3707
97.6	98.7986	90.335	93.5133	81.1145
97.7	98.777	90.2598	93.4459	80.858
97.8	98.7562	90.1851	93.3709	80.5937
97.9	98.734	90.1048	93.2941	80.3291
98	98.7085	90.0253	93.2199	80.0591
98.1	98.685	89.9425	93.1444	79.7889
98.2	98.6612	89.8584	93.063	79.5173
98.3	98.6395	89.7737	92.9776	79.2394
98.4	98.6173	89.6857	92.891	78.9572
98.5	98.5927	89.5981	92.8015	78.6762
98.6	98.5696	89.5117	92.713	78.3927
98.7	98.5461	89.4181	92.626	78.107
98.8	98.5212	89.3222	92.5355	77.8185
98.9	98.4962	89.2265	92.4419	77.522
99	98.4705	89.1314	92.347	77.2234
99.1	98.4446	89.0343	92.2525	76.9259
99.2	98.418	88.93	92.1531	76.6272
99.3	98.3918	88.826	92.0516	76.3303
99.4	98.3644	88.7196	91.9455	76.0244
99.5	98.3353	88.6097	91.8384	75.7112
99.6	98.3065	88.4965	91.7324	75.3992
99.7	98.2777	88.3863	91.6224	75.0832
99.8	98.2503	88.2803	91.5106	74.7657
99.9	98.2209	88.1714	91.3961	74.4534
100	98.188	88.061	91.2771	74.1357
100.1	98.1574	87.9479	91.157	73.8078
100.2	98.1238	87.8262	91.0356	73.4848
100.3	98.0914	87.7074	90.9134	73.1613
100.4	98.0599	87.5834	90.7853	72.8292
100.5	98.0271	87.4535	90.6599	72.4965
100.6	97.9923	87.3153	90.5357	72.1653
100.7	97.96	87.1773	90.4086	71.8318
100.8	97.9256	87.0414	90.2797	71.4996
100.9	97.8879	86.8985	90.1499	71.1625
101	97.8464	86.7565	90.016	70.8235
101.1	97.803	86.6094	89.8732	70.479
101.2	97.7585	86.4636	89.7276	70.1319
101.3	97.7097	86.3112	89.5868	69.7731
101.4	97.6636	86.1584	89.4442	69.4081
101.5	97.6167	86.0056	89.2967	69.0514
101.6	97.5661	85.8474	89.1496	68.6941
101.7	97.5146	85.6864	88.9985	68.3283
101.8	97.4604	85.5266	88.851	67.9667
101.9	97.4054	85.3611	88.698	67.5998
102	97.3495	85.1981	88.5463	67.2329
102.1	97.2927	85.0238	88.3924	66.8546
102.2	97.2332	84.8481	88.2376	66.4802
102.3	97.1738	84.6721	88.0784	66.1062
102.4	97.1156	84.4954	87.9156	65.7314
102.5	97.0564	84.3148	87.7548	65.3453
102.6	96.996	84.1307	87.5891	64.9431
102.7	96.9333	83.9349	87.4252	64.5463
102.8	96.8679	83.7435	87.2548	64.146
102.9	96.7986	83.5536	87.0815	63.7445
103	96.7263	83.3643	86.9013	63.3417
103.1	96.6527	83.1759	86.7199	62.9247
103.2	96.5768	82.9913	86.5403	62.5045
103.3	96.4976	82.8046	86.3592	62.0868
103.4	96.4139	82.6008	86.1785	61.675
103.5	96.3306	82.3987	85.9924	61.2484
103.6	96.2456	82.1948	85.8096	60.8201
103.7	96.1552	81.9949	85.6262	60.3998
103.8	96.0643	81.793	85.4408	59.9691
103.9	95.9673	81.5856	85.2541	59.5363
104	95.871	81.3657	85.0632	59.099
104.1	95.7721	81.1396	84.8709	58.6488
104.2	95.6694	80.9193	84.6762	58.1906
104.3	95.5652	80.7001	84.4781	57.7118
104.4	95.4572	80.4758	84.2754	57.2265
104.5	95.3448	80.2486	84.0709	56.7365
104.6	95.2308	80.0237	83.8638	56.2339
104.7	95.1164	79.7949	83.6571	55.7238
104.8	94.9991	79.5656	83.4513	55.2005
104.9	94.879	79.3377	83.2398	54.6696
105	94.7577	79.0999	83.0276	54.138
105.1	94.6331	78.871	82.8147	53.5961
105.2	94.5087	78.6315	82.5997	53.0756
105.3	94.383	78.4048	82.378	52.5438
105.4	94.2524	78.1679	82.1547	52.0161
105.5	94.1165	77.9263	81.9307	51.4981
105.6	93.9752	77.6832	81.7072	50.9972
105.7	93.833	77.4405	81.4831	50.5118
105.8	93.692	77.2011	81.2531	50.0328
105.9	93.549	76.9531	81.0202	49.5583
106	93.4026	76.6983	80.7846	49.0867
106.1	93.256	76.4486	80.5537	48.6204
106.2	93.1038	76.1997	80.3134	48.1586
106.3	92.9532	75.9481	80.0712	47.7012
106.4	92.8045	75.6922	79.8238	47.2585
106.5	92.652	75.4299	79.577	46.8203
106.6	92.5012	75.1729	79.3275	46.3885
106.7	92.3471	74.9196	79.0842	45.9568
106.8	92.191	74.6611	78.8382	45.5183
106.9	92.035	74.3997	78.5907	45.0863
107	91.8795	74.1351	78.3411	44.6481
107.1	91.7227	73.8685	78.0936	44.2221
107.2	91.5663	73.6073	77.8478	43.7991
107.3	91.4078	73.3478	77.5949	43.3772
107.4	91.2521	73.0821	77.3385	42.9564
107.5	91.0957	72.8083	77.0874	42.5431
107.6	90.9359	72.5384	76.8323	42.1442
107.7	90.7748	72.2664	76.5692	41.7568
107.8	90.6138	71.9852	76.3001	41.37
107.9	90.4529	71.6999	76.0269	40.9801
108	90.2906	71.4189	75.7538	40.5924
108.1	90.1264	71.1392	75.4832	40.2095
108.2	89.9633	70.8668	75.2142	39.833
108.3	89.7975	70.5981	74.9441	39.47
108.4	89.629	70.3236	74.6667	39.1122
108.5	89.4594	70.0382	74.3853	38.7536
108.6	89.2911	69.7528	74.1099	38.3815
108.7	89.125	69.4729	73.8293	38.024
108.8	88.9583	69.19	73.5464	37.6694
108.9	88.7883	68.9143	73.261	37.3152
109	88.6192	68.6317	72.9778	36.9593
109.1	88.4454	68.353	72.6948	36.6116
109.2	88.2736	68.0662	72.4131	36.2603
109.3	88.1006	67.7887	72.128	35.9159
109.4	87.9264	67.5087	71.8379	35.5799
109.5	87.7528	67.2237	71.5466	35.2525
109.6	87.5768	66.9415	71.2473	34.9255
109.7	87.399	66.6593	70.9457	34.6098
109.8	87.2237	66.3735	70.6388	34.2945
109.9	87.0471	66.0843	70.3304	33.9835
110	86.8663	65.7909	70.0236	33.6713
110.1	86.684	65.5046	69.7156	33.3599
110.2	86.5026	65.2108	69.4073	33.0425
110.3	86.3207	64.9152	69.0969	32.7249
110.4	86.1397	64.6216	68.7888	32.412
110.5	85.9557	64.3313	68.4765	32.1003
110.6	85.7733	64.0359	68.1632	31.7993
110.7	85.5947	63.7382	67.8449	31.494
110.8	85.4117	63.4296	67.5219	31.1921
110.9	85.2238	63.1229	67.2018	30.8947
111	85.0343	62.8139	66.8853	30.5965
111.1	84.8422	62.5193	66.5631	30.296
111.2	84.6515	62.2155	66.2354	30.0104
111.3	84.4597	61.9072	65.9028	29.719
111.4	84.2625	61.6054	65.5743	29.426
111.5	84.0621	61.2951	65.2464	29.1357
111.6	83.8649	60.9833	64.9156	28.844
111.7	83.67	60.6746	64.5873	28.5576
111.8	83.4699	60.365	64.2607	28.2671
111.9	83.2707	60.055	63.9257	27.9809
112	83.0652	59.7344	63.5956	27.7037
112.1	82.8565	59.4181	63.2589	27.429
112.2	82.6431	59.1018	62.921	27.1546
112.3	82.4259	58.7868	62.576	26.884
112.4	82.2051	58.4702	62.2315	26.6098
112.5	81.9843	58.1465	61.8884	26.3401
112.6	81.7618	57.8187	61.5422	26.0735
112.7	81.5403	57.494	61.191	25.8053
112.8	81.318	57.1761	60.8327	25.5371
112.9	81.0927	56.8484	60.4832	25.2756
113	80.8667	56.515	60.1339	25.0191
113.1	80.6386	56.1848	59.7835	24.7506
113.2	80.408	55.852	59.4283	24.4922
113.3	80.1823	55.5209	59.0645	24.2306
113.4	79.9539	55.1753	58.7038	23.9759
113.5	79.722	54.828	58.345	23.7242
113.6	79.4887	54.4778	57.9853	23.4692
113.7	79.249	54.1174	57.6223	23.218
113.8	79.0102	53.7594	57.2576	22.974
113.9	78.7673	53.4047	56.8927	22.7228
114	78.5294	53.0372	56.5359	22.4724
114.1	78.2925	52.6772	56.1684	22.2197
114.2	78.0572	52.3174	55.7832	21.9772
114.3	77.8142	51.9578	55.4107	21.7335
114.4	77.5662	51.6001	55.0424	21.4874
114.5	77.3175	51.2338	54.6703	21.2442
114.6	77.0622	50.8685	54.2903	21.0035
114.7	76.8058	50.4972	53.9071	20.7628
114.8	76.5485	50.119	53.5208	20.5196
114.9	76.2879	49.7316	53.1349	20.2802
115	76.0295	49.3376	52.7524	20.0365
115.1	75.7612	48.9421	52.3672	19.7974
115.2	75.4916	48.5323	51.9808	19.5634
115.3	75.222	48.1214	51.5978	19.3252
115.4	74.9555	47.7085	51.2036	19.0836
115.5	74.6812	47.2937	50.8148	18.8406
115.6	74.4129	46.8797	50.4323	18.6005
115.7	74.1378	46.4587	50.0444	18.3593
115.8	73.8649	46.0303	49.6519	18.121
115.9	73.5903	45.5869	49.2588	17.8828
116	73.3116	45.1385	48.8647	17.6415
116.1	73.0297	44.6807	48.4718	17.3991
116.2	72.7446	44.2261	48.0773	17.1477
116.3	72.4657	43.7758	47.6816	16.9054
116.4	72.1854	43.3141	47.287	16.6649
116.5	71.8997	42.8333	46.8919	16.4227
116.6	71.6128	42.3333	46.5012	16.1831
116.7	71.3183	41.8317	46.1115	15.9451
116.8	71.016	41.3322	45.7174	15.7036
116.9	70.717	40.8316	45.3226	15.4647
117	70.4064	40.304	44.927	15.2266
117.1	70.0837	39.7744	44.5349	14.9899
117.2	69.7659	39.2602	44.1515	14.7638
117.3	69.4456	38.7456	43.7643	14.5386
117.4	69.1216	38.2283	43.371	14.3079
117.5	68.7965	37.6861	42.9778	14.0813
117.6	68.4697	37.14	42.5847	13.8587
117.7	68.1371	36.5795	42.1905	13.6358
117.8	67.8065	35.9959	41.8025	13.4203
117.9	67.4661	35.416	41.4095	13.215
118	67.1221	34.8442	41.0155	13.0132
118.1	66.772	34.2525	40.6266	12.8146
118.2	66.4148	33.6397	40.2326	12.609
118.3	66.0541	33.0289	39.8418	12.403
118.4	65.6876	32.3905	39.449	12.2101
118.5	65.3111	31.7179	39.0457	12.0203
118.6	64.9365	30.9978	38.6425	11.8314
118.7	64.556	30.233	38.2413	11.6473
118.8	64.1659	29.4491	37.8463	11.4602
118.9	63.7659	28.6261	37.4556	11.278
119	63.3629	27.7352	37.0613	11.093
119.1	62.951	26.8292	36.6591	10.9109
119.2	62.5294	25.9117	36.2471	10.7311
119.3	62.0944	25.0023	35.8403	10.5519
119.4	61.6463	24.0918	35.4345	10.3749
119.5	61.1874	23.1678	35.0255	10.1877
119.6	60.7172	22.2236	34.6226	10.0053
119.7	60.2385	21.2154	34.2177	9.82379
119.8	59.7412	20.2011	33.8105	9.64428
119.9	59.2409	19.1684	33.4097	9.47403
120	58.7219	18.1211	33.0008	9.30014
120.1	58.189	17.0794	32.5975	9.12563
120.2	57.6457	16.0472	32.1862	8.95491
120.3	57.0908	15.0369	31.7722	8.78922
120.4	56.5072	14.0296	31.3639	8.625
120.5	55.9109	13.0641	30.9601	8.45948
120.6	55.298	12.1599	30.5501	8.29512
120.7	54.6837	11.3372	30.1521	8.13373
120.8	54.0519	10.5965	29.7562	7.97311
120.9	53.4177	9.90627	29.3555	7.8102
121	52.7679	9.28379	28.94	7.64555
121.1	52.1108	8.69022	28.5138	7.48195
121.2	51.4506	8.12286	28.089	7.32821
121.3	50.7798	7.61701	27.6747	7.17609
121.4	50.0997	7.12311	27.2684	7.02429
121.5	49.3984	6.67321	26.8563	6.86991
121.6	48.6786	6.24969	26.4487	6.71725
121.7	47.961	5.82581	26.0324	6.56863
121.8	47.2393	5.42111	25.6146	6.41605
121.9	46.4965	5.03009	25.2084	6.27127
122	45.7425	4.65379	24.8038	6.13212
122.1	44.9805	4.28566	24.3879	5.99237
122.2	44.2082	3.93867	23.9753	5.85409
122.3	43.4222	3.60685	23.5608	5.72051
122.4	42.627	3.2925	23.1471	5.58806
122.5	41.8276	3.0006	22.7212	5.45691
122.6	41.0176	2.72663	22.2983	5.32776
122.7	40.1872	2.47749	21.8741	5.19559
122.8	39.3502	2.24563	21.4511	5.0697
122.9	38.51	2.03056	21.022	4.94213
123	37.6542	1.83663	20.5797	4.81974
123.1	36.8035	1.64591	20.1322	4.69195
123.2	35.9547	1.46976	19.6968	4.56989
123.3	35.0972	1.30998	19.2567	4.44994
123.4	34.2417	1.16776	18.8183	4.33177
123.5	33.3826	1.03632	18.3759	4.21093
123.6	32.5096	0.919239	17.9354	4.09319
123.7	31.648	0.818494	17.5008	3.97895
123.8	30.7788	0.727376	17.0551	3.86196
123.9	29.9048	0.649982	16.6229	3.74138
124	29.0554	0.580209	16.1873	3.62037
124.1	28.2011	0.523935	15.7438	3.50302
124.2	27.3465	0.46971	15.3086	3.38967
124.3	26.4959	0.424799	14.8701	3.28073
124.4	25.6618	0.384728	14.4316	3.17118
124.5	24.8471	0.347104	13.9861	3.06383
124.6	24.0421	0.313475	13.5385	2.958
124.7	23.2506	0.279697	13.0899	2.85706
124.8	22.4746	0.248358	12.6303	2.75642
124.9	21.7226	0.221451	12.1657	2.65257
125	20.984	0.197401	11.7178	2.5501
125.1	20.2764	0.175692	11.2918	2.45259
125.2	19.5825	0.157166	10.8761	2.36
125.3	18.9017	0.139761	10.4777	2.26659
125.4	18.2431	0.12203	10.0765	2.17511
125.5	17.5957	0.107084	9.67576	2.08546
125.6	16.9581	0.0926772	9.26945	1.99969
125.7	16.3281	0.0796043	8.86568	1.91941
125.8	15.7417	0.0659079	8.47075	1.83937
125.9	15.1783	0.0555437	8.09144	1.75945
126	14.642	0.0474476	7.72114	1.67954
126.1	14.116	0.0387968	7.34787	1.60108
126.2	13.6059	0.0314606	6.98778	1.52608
126.3	13.1084	0.0254842	6.63909	1.45059
126.4	12.6255	0.0212744	6.30441	1.37736
126.5	12.1634	0.0150277	5.98686	1.3065
126.6	11.7119	0.0108378	5.67433	1.23965
126.7	11.2717	0.00770703	5.36485	1.17121
126.8	10.852	0.00501834	5.07228	1.10105
126.9	10.4676	0.00263678	4.78587	1.03685
127	10.0888	0.00143186	4.49859	0.975294
127.1	9.71778	0.000862317	4.22151	0.915679
127.2	9.36411	0.000399093	3.9489	0.857243
127.3	9.01308	0.000255838	3.67616	0.806846
127.4	8.67351	0.000156937	3.4194	0.759331
127.5	8.34157	5.80363e-05	3.17651	0.715188
127.6	8.03386	0	2.94371	0.671507
127.7	7.74037		2.71349	0.626691
127.8	7.45301		2.49859	0.587588
127.9	7.17591		2.29091	0.553534
128	6.90913		2.09424	0.520301
128.1	6.66009		1.89782	0.489138
128.2	6.41388		1.70488	0.458935
128.3	6.17031		1.51711	0.430952
128.4	5.94524		1.3469	0.406143
128.5	5.73068		1.17814	0.381559
128.6	5.51451		1.02076	0.358802
128.7	5.2978		0.882346	0.334514
128.8	5.0824		0.75214	0.313711
128.9	4.88114		0.637087	0.293704
129	4.68178		0.531553	0.274929
129.1	4.48284		0.441103	0.25799
129.2	4.29421		0.361129	0.241047
129.3	4.11344		0.282626	0.225005
129.4	3.93473		0.217461	0.209144
129.5	3.76198		0.166353	0.19333
129.6	3.59986		0.125066	0.177277
129.7	3.44098		0.092117	0.161728
129.8	3.28618		0.067152	0.148882
129.9	3.13605		0.0448544	0.13477
130	2.99335		0.0301257	0.122636
130.1	2.85491		0.0207174	0.109448
130.2	2.73035		0.0144656	0.0965932
130.3	2.60586		0.0102227	0.0869393
130.4	2.4818		0.00616534	0.0787619
130.5	2.36617		0.00399762	0.0695396
130.6	2.25367		0.00235508	0.0619504
130.7	2.14493		0.00122108	0.0544902
130.8	2.04515		0.000471581	0.0465896
130.9	1.94464		0.000150249	0.0402806
131	1.84512		4.72755e-05	0.0344451
131.1	1.75311		0	0.0281817
131.2	1.66794			0.0224022
131.3	1.58761			0.0171581
131.4	1.51183			0.0133922
131.5	1.44002			0.0106244
131.6	1.3683			0.00840946
131.7	1.30491			0.00725012
131.8	1.24119			0.0064479
131.9	1.18152			0.0057873
132	1.12289			0.00508995
132.1	1.066			0.00454385
132.2	1.01466			0.0040347
132.3	0.964946			0.00352554
132.4	0.915458			0.00301639
132.5	0.866974			0.00259869
132.6	0.822138			0.00229512
132.7	0.780678			0.00206323
132.8	0.740006			0.0019148
132.9	0.699793			0.00178572
133	0.661027			0.00165665
133.1	0.6241			0.00148448
133.2	0.58938			0.0012686
133.3	0.550736			0.00107874
133.4	0.515911			0.000923081
133.5	0.483862			0.000767424
133.6	0.452436			0.000611767
133.7	0.42134			0.00045611
133.8	0.390761			0.000300453
133.9	0.362777			0.000183351
134	0.335647			0.000139845
134.1	0.311894			9.63394e-05
134.2	0.290303			5.28336e-05
134.3	0.26867			9.32776e-06
134.4	0.250876			0
134.5	0.232427
134.6	0.214568
134.7	0.197339
134.8	0.183443
134.9	0.172687
135	0.161948
135.1	0.152973
135.2	0.143913
135.3	0.136408
135.4	0.129122
135.5	0.122351
135.6	0.11692
135.7	0.111615
135.8	0.106818
135.9	0.10275
136	0.0989437
136.1	0.0951016
136.2	0.091296
136.3	0.0875862
136.4	0.0843736
136.5	0.0819767
136.6	0.0794076
136.7	0.0763297
136.8	0.0738363
136.9	0.07147
137	0.069014
137.1	0.0662738
137.2	0.063751
137.3	0.0612843
137.4	0.0587247
137.5	0.0562976
137.6	0.054353
137.7	0.0525114
137.8	0.0505752
137.9	0.0484711
138	0.0464288
138.1	0.0445898
138.2	0.0424262
138.3	0.0407273
138.4	0.0390759
138.5	0.0369892
138.6	0.0352634
138.7	0.0337127
138.8	0.0323925
138.9	0.0313326
139	0.0302494
139.1	0.029076
139.2	0.027875
139.3	0.0266588
139.4	0.0255053
139.5	0.0243556
139.6	0.0231008
139.7	0.0218195
139.8	0.0206474
139.9	0.0195771
140	0.01822
140.1	0.0172467
140.2	0.0162129
140.3	0.0151596
140.4	0.0140862
140.5	0.0130525
140.6	0.0120088
140.7	0.0111222
140.8	0.010322
140.9	0.00956412
141	0.00884084
141.1	0.00815327
141.2	0.00745115
141.3	0.00639113
141.4	0.00548422
141.5	0.00499507
141.6	0.00450592
141.7	0.00401339
141.8	0.00358105
141.9	0.00321
142	0.00290038
142.1	0.00263221
142.2	0.00239315
142.3	0.00215617
142.4	0.00191919
142.5	0.00168626
142.6	0.00147255
142.7	0.00125903
142.8	0.00104552
142.9	0.000850691
143	0.000715527
143.1	0.000605205
143.2	0.000494883
143.3	0.000384561
143.4	0.000316875
143.5	0.000264792
143.6	0.000234284
143.7	0.000208891
143.8	0.000183497
143.9	0.000158104
144	0.00013271
144.1	0.000107317
144.2	8.19235e-05
144.3	5.653e-05
144.4	3.11366e-05
144.5	5.74312e-06
144.6	0

## Sheet: LargeBowel_Planned
	Patient 1	Patient 2	Patient 3	Patient 4	Patient 5	Patient 6	Patient 7	Patient 8	Patient 9	Patient 10	Patient 11	Patient 12	Patient 13	Patient 14	Patient 15	Patient 16	Patient 17	Patient 18	Patient 19	Patient 20	Patient 21	Patient 22	Patient 23	Patient 24	Patient 25	Patient 26 ; Fx = 1	Patient 26 ; Fx = 2 and 3	Patient 27	Patient 28	Patient 29	Patient 30	Patient 31	Patient 32	Patient 33	Patient 34	Patient 35	Patient 36
Volume	327.765	565.019	190.308	259.545	770.709	362.93	325.923	393.491	209.763	272.71	354.581	384.187	100.284	77.3332	314.052	133.698	326.774	153.495	230.285	128.959	778.853	331.607	450.617	162.215	148.325	350.306	457.782	50.2487	223.763	115.485	184.91	897.406	320.075	520.082	134.37	566.177	426.555
0.1	100	100	100	100	100	100	100	100	100	100	100	100	100	100	100	100	100	100	100	100	100	100	100	100	100	100	100	100	100	100	100	100	100	100	100	100	100
0.2	100	100	100	100	100	100	100	100	100	100	100	99.9914	100	100	99.9978	100	100	100	100	100	99.9992	100	100	100	100	100	100	100	100	100	100	100	100	100	100	100	100
0.3	100	100	100	100	100	99.0389	99.9344	100	100	96.041	100	99.1339	100	100	99.6343	100	100	100	100	100	96.5753	100	90.4587	100	100	95.422	97.5686	100	100	100	100	100	100	100	100	100	100
0.4	100	100	100	99.9981	96.9339	81.1476	83.9668	100	99.9682	82.3998	100	92.3466	100	100	95.4079	100	100	100	100	100	92.1327	100	85.1493	100	100	89.9534	91.4152	100	100	100	100	100	100	100	100	100	100
0.5	100	99.3363	99.2016	98.9352	87.2334	71.9416	69.749	100	95.8924	72.967	100	88.0883	100	100	87.396	100	100	100	99.9961	100	87.5316	100	81.2398	100	100	86.1169	88.1474	100	100	100	100	99.9866	100	100	100	100	100
0.6	100	98.4975	82.6569	94.8335	77.9552	64.5269	62.0286	100	85.8698	63.574	100	85.344	100	100	77.2235	99.9597	99.9739	100	99.5839	100	79.7302	100	78.3629	99.9233	100	80.4248	85.7489	100	100	100	100	98.9761	100	100	100	100	100
0.7	99.8931	96.035	63.9127	91.2997	71.2788	58.9822	57.5893	99.9713	74.405	55.8396	100	82.0339	100	100	69.104	98.9065	98.0917	100	98.003	100	73.2805	99.9989	77.3543	97.8985	100	74.8034	82.1062	100	100	100	100	95.5876	100	99.7308	99.8433	100	100
0.8	99.2566	94.0187	46.9398	88.4433	66.3398	54.7227	54.366	99.8315	62.3103	50.6726	99.9223	78.4671	100	99.9832	61.5378	97.0768	89.6037	100	95.8466	99.9999	68.3602	99.7351	77.0551	94.0693	100	69.994	78.6028	100	100	100	100	92.006	100	96.9568	96.8767	100	100
0.9	98.1733	91.8515	35.9492	86.2012	62.9944	51.0579	51.5778	99.6019	53.3914	46.9843	99.5713	75.2249	100	99.3838	55.4919	95.1839	79.9709	100	93.011	99.9992	64.1491	98.7015	76.4681	88.6485	99.9955	66.0257	74.9346	100	100	100	100	89.4991	100	92.402	90.5336	100	100
1	96.9031	89.3061	28.2655	84.3729	60.3836	48.2105	49.385	99.3246	47.4765	43.9521	99.0453	72.2045	100	97.8063	51.0769	93.3493	72.8166	100	89.7894	99.9972	60.3178	96.8151	74.6591	81.1163	99.3056	62.7	71.5858	100	100	100	100	87.5898	100	87.9053	83.4828	99.9998	100
1.1	95.6945	86.4916	22.7684	82.8264	58.1128	46.1571	47.5652	99.0121	42.7956	41.4557	98.4966	69.3537	100	95.4494	47.7887	91.5325	67.7246	100	86.4468	99.9924	57.2405	94.4331	72.5051	73.4338	97.3361	60.0399	68.7088	100	100	100	100	86.0706	99.9999	83.5361	76.7512	99.9348	100
1.2	94.7686	83.9685	19.0269	81.4799	55.96	44.6637	46.1068	98.5674	39.3022	39.5605	98.0251	66.8056	100	92.0781	45.2776	89.5665	63.9035	100	83.2947	99.9834	54.5237	91.7601	70.4694	65.8339	94.5597	58.0002	66.0352	100	100	100	100	84.7651	99.9856	79.4326	70.3008	99.4186	100
1.3	93.9996	81.3719	15.9826	80.2518	53.9301	43.5011	44.8878	98.0631	37.1684	37.9661	97.5615	64.524	99.9889	87.9931	43.323	87.6496	60.9922	100	80.2703	99.9626	52.0145	89.065	68.6205	59.1033	91.7506	55.7012	63.7173	100	100	100	100	83.6704	99.864	75.6548	62.9662	98.5573	99.9979
1.4	93.3072	78.8491	13.5432	79.1686	52.1782	42.437	43.8144	97.5365	35.4079	36.7472	97.0835	62.4661	99.6416	83.5708	41.6528	85.7752	58.6734	100	77.5205	99.811	49.5909	86.3293	66.8985	53.5762	89.1999	53.4772	61.7511	100	100	100	100	82.7325	99.6175	72.2418	56.1848	97.5812	99.9366
1.5	92.6353	76.3064	11.6136	78.1869	50.7154	41.4076	42.8912	96.9903	33.9414	35.7782	96.5641	60.6654	98.8647	79.3197	40.1446	84.0348	56.7853	100	74.9975	99.5188	47.1691	83.7063	65.3258	48.7467	87.0756	51.3722	60.0564	100	100	100	100	81.9326	99.3254	69.0573	50.5579	96.5919	99.7423
1.6	91.9961	73.4709	9.95888	77.2697	49.4458	40.4402	42.1196	96.4237	32.6371	34.9859	95.9586	59.0949	97.8347	75.5774	38.701	82.4808	55.2531	100	72.7612	99.1719	44.796	81.41	63.9891	44.5098	85.2917	49.5814	58.6697	100	100	100	100	81.2091	99.0092	66.3162	45.8858	95.5847	99.3726
1.7	91.4215	70.3492	8.62072	76.4282	48.3376	39.5148	41.4449	95.8429	31.5063	34.3133	95.0966	57.599	96.6676	72.3983	37.3368	81.0636	53.9295	100	70.7123	98.6635	42.6808	79.3775	62.8179	40.8785	83.6471	48.1569	57.5238	100	99.9639	100	99.999	80.523	98.6638	63.9229	42.1911	94.5902	99.0341
1.8	90.858	66.9998	7.56001	75.6477	47.3476	38.6282	40.8559	95.2203	30.476	33.7079	94.2545	56.084	95.4593	69.7388	36.0813	79.8101	52.8681	100	68.7624	98.0115	40.823	77.5847	61.734	37.7842	82.0349	46.8592	56.5339	100	99.694	100	99.975	79.8731	98.2824	61.7275	39.0905	93.6268	98.8055
1.9	90.2884	64.3502	6.79812	74.9022	46.4041	37.7757	40.3417	94.5451	29.5446	33.1598	93.4738	54.5422	94.3098	67.7073	34.9204	78.7159	51.9413	100	66.8847	97.2459	39.2335	76.021	60.7464	35.1393	80.4056	45.8512	55.6291	100	99.1508	100	99.9105	79.2659	97.896	59.8158	36.4939	92.7086	98.617
2	89.7195	62.0716	6.18382	74.1965	45.4737	36.941	39.8919	93.8452	28.6942	32.6638	92.7296	53.0022	93.2625	66.0947	33.8845	77.7201	51.0762	100	65.0653	96.4414	37.7494	74.6669	59.8435	32.8466	78.7826	44.9637	54.7696	100	98.2842	100	99.8258	78.6798	97.5478	58.1923	34.2886	91.838	98.4419
2.1	89.1572	60.0028	5.6774	73.5335	44.5463	36.113	39.4934	93.1094	27.9147	32.1977	92.0169	51.4724	92.3043	64.7582	32.928	76.7999	50.2735	100	63.3467	95.6397	36.2188	73.5057	59.0254	30.856	77.2611	44.1498	53.9671	100	97.2902	100	99.7372	78.103	97.2429	56.7611	32.3671	91.0075	98.269
2.2	88.6054	58.1998	5.28706	72.9024	43.6218	35.2791	39.129	92.3422	27.2004	31.7637	91.3336	49.9204	91.4629	63.5844	32.0352	75.9128	49.5188	100	61.7689	94.8507	34.5834	72.4937	58.2932	29.1295	75.817	43.3903	53.2307	100	96.3422	100	99.6527	77.5314	96.9682	55.4985	30.6966	90.2175	98.0746
2.3	88.0779	56.7039	5.01701	72.2495	42.7136	34.4263	38.7909	91.5108	26.5488	31.3687	90.6749	48.3223	90.7284	62.5265	31.2072	75.0457	48.8091	100	60.3043	94.1227	32.8508	71.6097	57.6183	27.6149	74.4698	42.7137	52.5662	100	95.396	100	99.5701	76.9517	96.7229	54.403	29.2726	89.463	97.8408
2.4	87.5831	55.4515	4.82693	71.631	41.8275	33.547	38.4713	90.5032	25.9365	31.0033	90.0455	46.6084	90.0942	61.5346	30.3898	74.2189	48.134	100	58.9341	93.467	31.0798	70.8567	56.9893	26.2619	73.211	42.0928	51.9502	100	94.5789	100	99.4859	76.3647	96.4943	53.4219	28.0778	88.7473	97.5874
2.5	87.1248	54.4266	4.68953	71.0112	40.9585	32.6445	38.168	89.3019	25.3754	30.6603	89.4446	44.6309	89.4968	60.6181	29.6033	73.4303	47.5055	100	57.5926	92.8935	29.2612	70.1962	56.3795	25.0681	72.032	41.5412	51.3766	100	93.8729	100	99.3958	75.7761	96.2738	52.5106	27.0571	88.0835	97.3283
2.6	86.6968	53.5391	4.56892	70.4202	40.1052	31.7101	37.8743	87.9702	24.8828	30.3351	88.8701	42.3734	88.9325	59.7777	28.8976	72.6828	46.9344	100	56.1618	92.3792	27.4036	69.5707	55.7931	24.0233	70.946	41.0537	50.8419	100	93.1894	100	99.299	75.1774	96.0425	51.6908	26.1572	87.4719	97.059
2.7	86.2948	52.6722	4.45785	69.8541	39.2702	30.7647	37.5882	86.5651	24.4906	30.0217	88.3299	39.9896	88.4042	58.9806	28.2251	71.9896	46.4115	100	54.6721	91.9145	25.6093	68.9837	55.224	23.0882	69.9199	40.6008	50.3496	100	92.4552	100	99.1965	74.5562	95.7292	50.9267	25.3669	86.9059	96.7688
2.8	85.9136	51.9324	4.35724	69.3053	38.4843	29.8152	37.3108	85.0288	24.1581	29.7162	87.8317	37.853	87.9158	58.2048	27.5669	71.3407	45.9274	100	53.0523	91.4952	23.971	68.4356	54.6501	22.2408	68.9753	40.1977	49.896	100	91.6847	100	99.0952	73.8873	95.3265	50.1883	24.6934	86.3867	96.4587
2.9	85.5478	51.2691	4.26639	68.7644	37.7518	28.82	37.0421	83.4727	23.8736	29.4241	87.3697	36.1397	87.4576	57.4677	26.9315	70.7381	45.4764	100	51.444	91.1155	22.4862	67.9134	54.0641	21.4732	68.0968	39.8356	49.4682	100	90.9562	100	98.9928	73.1705	94.8776	49.4761	24.0897	85.9161	96.134
3	85.1695	50.6459	4.18204	68.2466	37.0653	27.6671	36.7796	81.6666	23.6213	29.1519	86.9393	34.6821	87.0211	56.7671	26.3236	70.1801	45.0561	100	50.0116	90.7642	21.1658	67.4208	53.4823	20.7709	67.2733	39.519	49.0529	100	90.28	100	98.8956	72.4207	94.3861	48.7913	23.5412	85.4925	95.7966
3.1	84.748	50.076	4.10198	67.7348	36.4099	26.3542	36.5256	79.9193	23.3915	28.8962	86.5335	33.3566	86.5974	56.1152	25.7365	69.6596	44.6634	99.9988	48.6224	90.4319	19.9258	66.9598	52.9204	20.1282	66.4815	39.2343	48.659	100	89.6563	100	98.7946	71.6625	93.8383	48.1355	23.0353	85.1159	95.4532
3.2	84.2566	49.5143	4.02662	67.2279	35.7653	24.9419	36.2806	78.2276	23.1775	28.658	86.1529	32.1815	86.1919	55.503	25.1568	69.167	44.3015	99.9911	47.2622	90.1199	18.8342	66.5285	52.3569	19.536	65.7155	38.9777	48.3085	100	89.1035	100	98.6974	70.9074	93.23	47.5102	22.5608	84.7792	95.1031
3.3	83.7465	48.8762	3.95744	66.7336	35.1164	23.5317	36.0444	76.474	22.9786	28.4334	85.798	31.1424	85.8076	54.9367	24.569	68.7006	43.9718	99.9693	45.9635	89.8185	17.8743	66.1249	51.7721	18.9931	64.9771	38.7389	48.005	99.9931	88.61	100	98.5982	70.1256	92.5501	46.9125	22.1171	84.474	94.7531
3.4	83.1406	48.1674	3.89348	66.2314	34.4715	22.1292	35.8185	74.8455	22.7854	28.2167	85.4621	30.1997	85.4479	54.4098	23.9836	68.2588	43.6715	99.9352	44.7038	89.5233	17.0038	65.7469	51.1663	18.5059	64.2704	38.5184	47.7343	99.8956	88.1532	100	98.4922	69.3161	91.8307	46.34	21.71	84.1897	94.4206
3.5	82.5305	47.4007	3.83318	65.7317	33.8592	20.8608	35.6038	73.3257	22.5938	28.0139	85.1375	29.2887	85.1136	53.9174	23.4127	67.8374	43.3931	99.8991	43.508	89.2335	16.2185	65.3965	50.5539	18.0711	63.5989	38.3115	47.4813	99.5934	87.7343	99.9999	98.3834	68.4624	91.1264	45.7948	21.3377	83.9245	94.0889
3.6	81.9375	46.5815	3.7748	65.2475	33.2486	19.7359	35.4001	71.8958	22.4025	27.8272	84.8234	28.4367	84.8026	53.4685	22.8629	67.4324	43.1345	99.8621	42.3923	88.9483	15.4982	65.0729	50.0179	17.6804	62.9611	38.1198	47.2425	99.0356	87.3416	99.9952	98.2785	67.5713	90.4336	45.2743	20.9923	83.6779	93.762
3.7	81.3437	45.7584	3.71733	64.756	32.6521	18.7548	35.2066	70.5684	22.2111	27.6564	84.5182	27.6461	84.5143	53.0552	22.3471	67.0499	42.8904	99.8077	41.3596	88.6692	14.8453	64.7736	49.5185	17.3299	62.3564	37.9393	47.0214	98.3465	86.9748	99.9793	98.1739	66.6502	89.773	44.7698	20.6695	83.451	93.3932
3.8	80.7539	44.9203	3.66099	64.2543	32.0414	17.8981	35.0228	69.2812	22.0202	27.4962	84.2212	26.9479	84.2461	52.6836	21.8535	66.6879	42.6573	99.7139	40.3901	88.3973	14.2435	64.496	48.9978	17.0089	61.7804	37.7672	46.8156	97.6125	86.6337	99.9512	98.0678	65.6858	89.1602	44.2692	20.3666	83.2437	92.9015
3.9	80.1843	44.0945	3.60618	63.7509	31.3737	17.1288	34.8483	68.056	21.833	27.3427	83.9324	26.2784	83.9959	52.3537	21.3826	66.3424	42.4341	99.5952	39.4774	88.1333	13.6716	64.2355	48.4903	16.7134	61.2369	37.6016	46.6245	96.8615	86.3107	99.9074	97.9582	64.6736	88.6092	43.7528	20.0811	83.0514	92.3344
4	79.618	43.2883	3.55291	63.254	30.7112	16.4526	34.6838	66.9067	21.6507	27.2006	83.6515	25.605	83.7728	52.0558	20.9435	66.013	42.223	99.4577	38.6304	87.8774	13.1279	63.9918	47.9914	16.4391	60.7348	37.4393	46.4465	96.1006	86.0063	99.8549	97.8484	63.5851	88.1165	43.198	19.8076	82.8701	91.6104
4.1	79.0652	42.4836	3.50095	62.7409	30.0366	15.8487	34.5275	65.859	21.4746	27.0651	83.3785	24.9488	83.5711	51.7898	20.5303	65.6957	42.0248	99.3138	37.8598	87.6283	12.6305	63.7643	47.5145	16.1848	60.27	37.2827	46.2808	95.3446	85.7242	99.7949	97.7253	62.3914	87.6684	42.6047	19.5483	82.698	90.774
4.2	78.5087	41.723	3.45009	62.2148	29.3449	15.2966	34.3779	64.8728	21.305	26.9306	83.1118	24.3169	83.3869	51.5514	20.1455	65.3895	41.8375	99.1445	37.1498	87.3856	12.1932	63.5508	47.0541	15.9495	59.8333	37.1331	46.1223	94.6	85.4674	99.7293	97.5944	61.117	87.2457	42.0099	19.303	82.533	89.7141
4.3	77.9384	40.9877	3.39961	61.6836	28.6653	14.7853	34.2351	63.9241	21.1408	26.7943	82.8496	23.6965	83.2153	51.3312	19.7898	65.0928	41.6608	98.9585	36.5049	87.1513	11.7924	63.35	46.582	15.7294	59.4184	36.989	45.9707	93.8767	85.2358	99.6616	97.4424	59.7449	86.8537	41.4355	19.07	82.3761	88.419
4.4	77.4103	40.2949	3.34963	61.1345	28.0032	14.337	34.099	63.0201	20.9811	26.656	82.5932	23.1226	83.0537	51.125	19.4671	64.8034	41.4932	98.769	35.9351	86.9274	11.4109	63.1618	46.1216	15.5225	59.021	36.8485	45.826	93.1723	85.0235	99.5932	97.2675	58.3128	86.4913	40.8866	18.845	82.2253	86.9956
4.5	76.9139	39.6456	3.29996	60.5735	27.3593	13.9444	33.9685	62.205	20.8259	26.5155	82.3422	22.6018	82.9013	50.9288	19.1729	64.5206	41.3334	98.5685	35.3995	86.7137	11.03	62.982	45.6876	15.3263	58.644	36.7133	45.6894	92.4794	84.8298	99.5241	97.0848	56.8392	86.1516	40.3579	18.6241	82.0814	85.4563
4.6	76.4599	39.0479	3.25034	59.9998	26.7337	13.5825	33.8435	61.4458	20.6747	26.3731	82.0973	22.1289	82.7586	50.7414	18.9013	64.2443	41.1801	98.3596	34.8976	86.5079	10.671	62.8123	45.27	15.1405	58.2892	36.5837	45.5572	91.8058	84.652	99.4557	96.8992	55.3314	85.828	39.8357	18.4089	81.9418	83.8732
4.7	76.031	38.517	3.20042	59.3917	26.1368	13.2522	33.7239	60.7493	20.528	26.2292	81.859	21.7025	82.6237	50.5623	18.6525	63.9771	41.0327	98.149	34.4577	86.309	10.3388	62.6528	44.855	14.9639	57.9525	36.4596	45.4301	91.145	84.487	99.3874	96.7191	53.8229	85.5194	39.3133	18.199	81.8068	82.223
4.8	75.6328	38.0395	3.15044	58.7468	25.5938	12.947	33.6114	60.1066	20.3866	26.0842	81.6274	21.2689	82.4951	50.3923	18.4198	63.7155	40.8909	97.9382	34.0522	86.1186	10.0317	62.5024	44.4449	14.7965	57.6278	36.3413	45.3084	90.5021	84.3284	99.3172	96.5432	52.3144	85.2263	38.7802	17.9913	81.6759	80.63
4.9	75.2512	37.6208	3.10005	58.0837	25.0769	12.6545	33.5053	59.5313	20.2503	25.9388	81.4023	20.8173	82.3719	50.2321	18.2102	63.4603	40.7553	97.727	33.6556	85.9362	9.73698	62.3604	43.9952	14.6373	57.3124	36.2275	45.1871	89.87	84.1747	99.2454	96.3764	50.7959	84.95	38.2379	17.7915	81.5481	78.9848
[truncated: 1,010 more rows]

## Sheet: LargeBowel_Fx1
	Patient 18	Patient 22	Patient 27	Patient 35
Volume	744.582	235.895	323.591	932.08
0.1	100	100	100	100
0.2	100	100	100	100
0.3	100	100	100	100
0.4	100	100	100	100
0.5	100	100	100	100
0.6	100	100	100	100
0.7	100	100	100	100
[truncated: 1,060 more rows]

## Sheet: LargeBowel_Fx2
	Patient 27	Patient 28	Patient 35
[truncated: 1,114 more rows]

[truncated: 9 more sheets: LargeBowel_Fx3, SmallBowel_Planned, SmallBowel_Fx1, SmallBowel_Fx2, SmallBowel_Fx3, Stomach_Planned, Stomach_Fx1, Stomach_Fx2, Stomach_Fx3]
